# Supplementary material for: Nanoscale dynamics of enhancer–promoter interactions during exit from pluripotency
Source: Nucleic Acids Res. 2025 Dec 8;53(22):gkaf1255. doi: 10.1093/nar/gkaf1255 (PMC12684394; doi:10.1093/nar/gkaf1255)
Supplement: gkaf1255_Supplemental_Files [file gkaf1255_supplemental_files.zip]

Archive with 2 entries (2 files):
- supplementary_figures.pdf
- supplementary_tables_S1-S7.xlsx
