# Supplementary material for: Nanoscale dynamics of enhancer–promoter interactions during exit from pluripotency
Source: Nucleic Acids Res. 2025 Dec 8;53(22):gkaf1255. doi: 10.1093/nar/gkaf1255 (PMC12684394; doi:10.1093/nar/gkaf1255)
Supplement: gkaf1255_Supplemental_Files [file gkaf1255_supplemental_files.zip › supplementary_tables_S1-S7.xlsx]

## Sheet: S1_qRT-PCR_primers
Supplementary Table S1: qRT-PCR primers used in verifying the naive-to-primed system.
Gene	Forward primer	Reverse primer		Source
Gapdh	CATGGCCTTCCGTGTTCCTA	CTTCACCACCTTCTTGATGTCATC
Nanog	ATTCTGGGAACGCCTCATCAA	TTCAGAGGAAGGGCGAGGA
Dppa3	GACCCAATGAAGGACCCTGAA	GCTTGACACCGGGGTTTAG
Sox2	AGCTACAGCATGATGCAGGA	GGTCATGGAGTTGTACTGCA
Dnmt3a	AAGTGCAGAAACATCGAGGACAT	CTGGCACATGCCTCCAATG
Prdm14	TGTGTGGTACGGAAATGGCT	GGCGTGTACTTCAGGTGCTT		Sang et al. 2019
Klf4	TCTCAAGGCACACCTGCGAA	TAGTGCCTGGTCAGTTCATC
Esrrb	TGCTGAAGGAAGGTGTGCG	GGAAATCGGCAGGTTCAGGT
Rex1	CTGGGACACGTGGCAAAAGAA	GGGACAACACTTGGAGGCAG
T	CTCCAACCTATGCGGACAATTC	ATGACTCACAGGCAGCATGCT
Otx2	CTGTTTGCCAAGACCCGGTA	GCGGCACTTAGCTCTTCGAT
Oct6	TCGAGGTGGGTGTCAAAGG	GGCGCATAAACGTCGTCCA		Zhu et al. 2014

## Sheet: S2_antibodies
Supplementary Table S2: Antibodies used in verifying the naive-to-primed system.
Antibody target	Modification	Host	Manufacturer	Catalogue nr.	Lot nr.	Dilution
Primaries
NANOG		rabbit	Abcam	ab214549		1:400
ESRRB		mouse	Perseus Proteomics	PP-H6705-00	A-2	1:100
OTX2		goat	R&D Systems	AF1979	KNO1124031	1:200
OCT6		mouse	Millipore	MABN738	VP2503043	1:100
Secondaries
rabbit IgG	ATTO647N	goat	Dianova	SEC-183390		1:500
mouse IgG	Alexa Fluor 488	donkey	Invitrogen	A-21202		1:500
goat IgG	Alexa Fluor 568	donkey	Invitrogen	A-11057	2997080	1:500
mouse IgG	Alexa Fluor 647	donkey	Invitrogen	A-31571		1:500

## Sheet: S3_selected_enhancer_info
Supplementary Table S3: Information about cell type specificity and functional validation of selected (putative) enhancers.
putative enhancer name	cell type	functional validation	notes
Nanog-5kb	both	Blinka et al. 2016
Nanog-45kb	both	Blinka et al. 2016
Nanog-60kb	both
Nanog-105kb	both
Dppa3-37kb = Nanog-45kb	naive	Blinka et al. 2016
Dppa3-139kb = Nanog-60kb	naive
Dppa3-185kb = Nanog-105kb	naive
Dnmt3a-85kb	primed
Dnmt3a-116kb	primed
Dnmt3a-175kb	naive
Dnmt3a-551kb	naive
Sox2-SCR	both	Zhou et al 2014, Li et al 2014	>90% of Sox2 expression in mESCs relies on this enhancer (Li et al 2014)
Sox2-762kb	both
Sox2-1283kb	primed
Prdm14-47kb	both
Prdm14-134kb	both
Prdm14-245kb	both
Prdm14-292kb	primed
Prdm14-409kb	primed
Prdm14-3087kb	primed

## Sheet: S4_DNA_probe_cordinates_mm9
Supplementary Table S4: Information about genomic location of selected enhancers (mm9).
target	chr	probe_start	probe_end
Dnmt3a	chr12	3797818	3816758
Dnmt3a-116kb	chr12	3681509	3701289
Dnmt3a-175kb	chr12	3974045	3989037
Dnmt3a-551kb	chr12	4347795	4367617
Dnmt3a-85kb	chr12	3884075	3898899
Dppa3	chr6	122566482	122586430
Nanog_long	chr6	122649513	122667025
Nanog_short	chr6	122656485	122658205
Nanog_5kb	chr6	122651613	122653585
Dppa3-185kb = Nanog-105kb	chr6	122751099	122771089
Dppa3-37kb = Nanog-45kb	chr6	122607427	122625443
Dppa3-139kb = Nanog-60kb	chr6	122705779	122725643
Prdm14	chr1	13107831	13126477
Prdm14-134kb	chr1	12975303	12990253
Prdm14-245kb	chr1	13355131	13369913
Prdm14-292kb	chr1	12818099	12833007
Prdm14-3087kb	chr1	10022342	10037334
Prdm14-409kb	chr1	12701456	12716196
Prdm14-47kb	chr1	13060445	13079217
Sox2	chr3	34541415	34556407
Sox2-SCR	chr3	34656549	34676035
Sox2-1283kb	chr3	35824247	35839239
Sox2-762kb	chr3	35301443	35312235

## Sheet: S5_DNA_FISH_probes
Supplementary Table S5: Oligonucleotide sequences of DNA FISH probes.
target	sequence
Dnmt3a	GGCTCTGATCTCTGGGTACCTAGTTGGCTGGCAACAGAGAAAAGAGTCTCAGGAGGCAAGACTACGATAGCTTTGGCGCTCT
Dnmt3a	GGCTCTGATCTCTGGGTACCTGTGGAGACCAGAAACAATGGAGAGACCACTGCTTGAAAGACTACGATAGCTTTGGCGCTCT
Dnmt3a	GGCTCTGATCTCTGGGTACCTGGGGAACATCTACAGCCATGAGTGGGTGATGCTTGGGAACCTACGATAGCTTTGGCGCTCT
Dnmt3a	GGCTCTGATCTCTGGGTACCTGAAGCAGAACCATGTGCAGTGGTGAGAAAGAGGAATCTTCCTACGATAGCTTTGGCGCTCT
Dnmt3a	GGCTCTGATCTCTGGGTACCTTTGAGTTGCTAGAGTAACATCCAGAGAAATTCAGGAGGCACTACGATAGCTTTGGCGCTCT
Dnmt3a	GGCTCTGATCTCTGGGTACCTAAAGTAGGTGGCCAGATGATGGACAGCAGCAACAAGACTGCTACGATAGCTTTGGCGCTCT
Dnmt3a	GGCTCTGATCTCTGGGTACCTAGTCTGTGGACCCATTACTGGGACAACCTCTACTGCTGATCTACGATAGCTTTGGCGCTCT
Dnmt3a	GGCTCTGATCTCTGGGTACCTCTAGACTGCTTGGGAACTGGAAGTTGGCCTGGGAGCTGCCCTACGATAGCTTTGGCGCTCT
Dnmt3a	GGCTCTGATCTCTGGGTACCTTGGGGTCTTGGGACGAGTTGATAGATGTCTTGATAGTCAGCTACGATAGCTTTGGCGCTCT
Dnmt3a	GGCTCTGATCTCTGGGTACCTGGCTGGAGGTGGGAAACAAACCAGGGAGTTCCATGGGAAACTACGATAGCTTTGGCGCTCT
Dnmt3a	GGCTCTGATCTCTGGGTACCTAACCAGTATTCATAACCTAGCCCATCAAGTAGTGTCAGACCTACGATAGCTTTGGCGCTCT
Dnmt3a	GGCTCTGATCTCTGGGTACCTGAAGCACAGACTCTGGTGAGGACTTTGAGGCAGAGTATGTCTACGATAGCTTTGGCGCTCT
Dnmt3a	GGCTCTGATCTCTGGGTACCTTCCATTGTTGACAGTTCCTCAGGGTAAAAATCTGAGGTCACTACGATAGCTTTGGCGCTCT
Dnmt3a	GGCTCTGATCTCTGGGTACCTGCAGTTGCACCAACTCAAACTGTTGTCAGCTTTTCACTGCCTACGATAGCTTTGGCGCTCT
Dnmt3a	GGCTCTGATCTCTGGGTACCTCTCACAGCCTGGGCCCCTCAGTGATTCTATCTCAGACCATCTACGATAGCTTTGGCGCTCT
Dnmt3a	GGCTCTGATCTCTGGGTACCTAGCCCTAACTTTTTTTTCTCTTGAGATTATTTTAGATTTACTACGATAGCTTTGGCGCTCT
Dnmt3a	GGCTCTGATCTCTGGGTACCTGCCCTGGATGCTGCCTAAACTGTGCCCACCCTCACTATAACTACGATAGCTTTGGCGCTCT
Dnmt3a	GGCTCTGATCTCTGGGTACCTAAAGCCTTTATTATTGCTTTATAGAGAAGGTTTTACTATACTACGATAGCTTTGGCGCTCT
Dnmt3a	GGCTCTGATCTCTGGGTACCTTTGTTTTATGAGTCGATGTCCCCCTAAGTTGTAAATTGAACTACGATAGCTTTGGCGCTCT
Dnmt3a	GGCTCTGATCTCTGGGTACCTCAGGCAGCATGCCACACTGGATTCTTTTATCCTTTTTCCACTACGATAGCTTTGGCGCTCT
Dnmt3a	GGCTCTGATCTCTGGGTACCTAGCCTTGACCTTCTCACCACAGCCTCCCAAAAGCTGGTTCCTACGATAGCTTTGGCGCTCT
Dnmt3a	GGCTCTGATCTCTGGGTACCTCTAACAGTCAAGTGGGACAGGAGCAATGTTGGTTTTTCTCCTACGATAGCTTTGGCGCTCT
Dnmt3a	GGCTCTGATCTCTGGGTACCTCACCTTACGATAGGAAAGCTGTGGTCCTGTCTGCTTTAGACTACGATAGCTTTGGCGCTCT
Dnmt3a	GGCTCTGATCTCTGGGTACCTGCTGGGGCAGGGGAGCTTCCCTCAAGTTGCTTCTGGGGGTCTACGATAGCTTTGGCGCTCT
Dnmt3a	GGCTCTGATCTCTGGGTACCTTAGAACTCTCAGGACTCCACCTCATTCCATGTGGGCTGAGCTACGATAGCTTTGGCGCTCT
Dnmt3a	GGCTCTGATCTCTGGGTACCTCTGTTCCTTCTCACAGCTCCTCAGAGGGTAGAAGGAAGGACTACGATAGCTTTGGCGCTCT
Dnmt3a	GGCTCTGATCTCTGGGTACCTGACACCCAATCTTGGAGACCTTCCTTCCTGTTTTTGAGTTCTACGATAGCTTTGGCGCTCT
Dnmt3a	GGCTCTGATCTCTGGGTACCTCTTCTTGACTTCCTTTCTGTGGTCACTCTGTCCCTAGGCTCTACGATAGCTTTGGCGCTCT
Dnmt3a	GGCTCTGATCTCTGGGTACCTGGAGAAGGCAGAGCAGGACATGGCCATAGGACAGAGGTCACTACGATAGCTTTGGCGCTCT
Dnmt3a	GGCTCTGATCTCTGGGTACCTTGTATGTTTACACTCCACAGAGCAGAGCCCTCTCCCCGAGCTACGATAGCTTTGGCGCTCT
Dnmt3a	GGCTCTGATCTCTGGGTACCTTGCCTAGCGTCCTGCCAGAGGGCTGGGAAGATACTCTTGGCTACGATAGCTTTGGCGCTCT
Dnmt3a	GGCTCTGATCTCTGGGTACCTTCCCCTGCCTGGCTGGTGTAAAACAACGAAACATCCTTCTCTACGATAGCTTTGGCGCTCT
Dnmt3a	GGCTCTGATCTCTGGGTACCTTGAAGTAGGTGCCCATTTTATTTTGCATTTTTAACATTATCTACGATAGCTTTGGCGCTCT
Dnmt3a	GGCTCTGATCTCTGGGTACCTGGATTTAATATGCTAACAGACTGGGGGGGGGCACTTTCTCCTACGATAGCTTTGGCGCTCT
Dnmt3a	GGCTCTGATCTCTGGGTACCTATTTTGCTTTCCCACCAGGAACATATAGGATTCAAGGCTCCTACGATAGCTTTGGCGCTCT
Dnmt3a	GGCTCTGATCTCTGGGTACCTTGCTCCAAAGAAAAGGTCTTCAAAATTGTAAGAAGTTACACTACGATAGCTTTGGCGCTCT
Dnmt3a	GGCTCTGATCTCTGGGTACCTGAGCTTTCTACTGTATTGCAAATTCCTTTATAAGTTAAAGCTACGATAGCTTTGGCGCTCT
Dnmt3a	GGCTCTGATCTCTGGGTACCTAAAAAAATTAATTCTGCATTACTGAAGGAGACCAGGCACACTACGATAGCTTTGGCGCTCT
Dnmt3a	GGCTCTGATCTCTGGGTACCTACCTAAGCAAAATTATTCCAACCCAATGGCTCTATACCTACTACGATAGCTTTGGCGCTCT
Dnmt3a	GGCTCTGATCTCTGGGTACCTGCCTCAGAGTCTGAGCTACACTTTTGTTTCCTTTTTAGTGCTACGATAGCTTTGGCGCTCT
Dnmt3a	GGCTCTGATCTCTGGGTACCTTCCAGCACACAAACCTCCGAGTCTTTTACTCGCTAACCCACTACGATAGCTTTGGCGCTCT
Dnmt3a	GGCTCTGATCTCTGGGTACCTGGCTCTGGATCCCAATAGAACTTCCTGAAAGCTCCTGATACTACGATAGCTTTGGCGCTCT
Dnmt3a	GGCTCTGATCTCTGGGTACCTCCAGCCTTCAAAGGCAAACCCAGCTTGGGTTTGAACTCCCCTACGATAGCTTTGGCGCTCT
Dnmt3a	GGCTCTGATCTCTGGGTACCTTCCTTCCCACTACTTGGTCATCGTTCCCCCTACAGCTTTGCTACGATAGCTTTGGCGCTCT
Dnmt3a	GGCTCTGATCTCTGGGTACCTGGGTGGGAATTCACCCTTGACCTGACATCATGCACAGCTCCTACGATAGCTTTGGCGCTCT
Dnmt3a	GGCTCTGATCTCTGGGTACCTGGACTTGGGGACAGGTAAATCCAGAGTTCAAATGCAGCTCCTACGATAGCTTTGGCGCTCT
Dnmt3a	GGCTCTGATCTCTGGGTACCTCACAGACAAATTAAACATAGGACCTAGGAAGCTCAAGGATCTACGATAGCTTTGGCGCTCT
Dnmt3a	GGCTCTGATCTCTGGGTACCTGTCGCTGTGCTGGTCCCAACTCTCTGTTGCAAGAGATAACCTACGATAGCTTTGGCGCTCT
Dnmt3a	GGCTCTGATCTCTGGGTACCTTCTGTACCAAATGGTCATGCTTCCACCTGCCTTCCAGGGACTACGATAGCTTTGGCGCTCT
Dnmt3a	GGCTCTGATCTCTGGGTACCTAAGAGAAGGGCATCTTCAGCCACTGTGGATATTGGCTCATCTACGATAGCTTTGGCGCTCT
Dnmt3a	GGCTCTGATCTCTGGGTACCTGCAACTCACCACCATTCCAATTGTCCTCAAGTCACACCAGCTACGATAGCTTTGGCGCTCT
Dnmt3a	GGCTCTGATCTCTGGGTACCTACTAGCCTCCCTACTTGGTGAGGTCACCCCACCTCAACCCCTACGATAGCTTTGGCGCTCT
Dnmt3a	GGCTCTGATCTCTGGGTACCTCTATGCCTCCTTGCTCACCATCCTGACCTCCACACCACACCTACGATAGCTTTGGCGCTCT
Dnmt3a	GGCTCTGATCTCTGGGTACCTGCCGACCCTGTGTCTGTCCTTGCTGCCAGCTCCTCACATGCTACGATAGCTTTGGCGCTCT
Dnmt3a	GGCTCTGATCTCTGGGTACCTGATTCTGAGAGGGCAGTAGGGCTATCCCAGCACACCCACACTACGATAGCTTTGGCGCTCT
Dnmt3a	GGCTCTGATCTCTGGGTACCTTTGTCTACACGGGACCTTAGCTGAAAACAACCCTCATCTGCTACGATAGCTTTGGCGCTCT
Dnmt3a	GGCTCTGATCTCTGGGTACCTGGACTTTTTGTATCCTCTCACTGGCAGCATGATCCCCTCACTACGATAGCTTTGGCGCTCT
Dnmt3a	GGCTCTGATCTCTGGGTACCTTCTGTCTGTCTCTGAAATTACTAGCCACAAAAGTCACTATCTACGATAGCTTTGGCGCTCT
Dnmt3a	GGCTCTGATCTCTGGGTACCTATGTCCTTGAAGGATAAAACCAGACATACAGCTCCATTTACTACGATAGCTTTGGCGCTCT
Dnmt3a	GGCTCTGATCTCTGGGTACCTCATCTAAGGGGAAGCACCAGAGGATGTCACCTGTCAATGGCTACGATAGCTTTGGCGCTCT
Dnmt3a	GGCTCTGATCTCTGGGTACCTGCCCGTGGGTATCCAGAGCCTCTGACCTACAGAAAGAGCCCTACGATAGCTTTGGCGCTCT
Dnmt3a	GGCTCTGATCTCTGGGTACCTGAAGTCACTGTAAGTGCCATGGATCCTTTGTGGGTTTGCTCTACGATAGCTTTGGCGCTCT
Dnmt3a	GGCTCTGATCTCTGGGTACCTTGACATTTGTGTTATGTGCATTTGACTCCAATAAAATAGTCTACGATAGCTTTGGCGCTCT
Dnmt3a	GGCTCTGATCTCTGGGTACCTGGTTATCCCCATGGTACCTACTCCCATATCTCAGTGCCATCTACGATAGCTTTGGCGCTCT
Dnmt3a	GGCTCTGATCTCTGGGTACCTGACATTTTGGACAGAGGATGCAGCATCCATTCCAATAGAGCTACGATAGCTTTGGCGCTCT
Dnmt3a	GGCTCTGATCTCTGGGTACCTAGATAGGCTCACACATTAATGGGCAGGCCCTTTAAAGGGCCTACGATAGCTTTGGCGCTCT
Dnmt3a	GGCTCTGATCTCTGGGTACCTACCTTGAGGCTCTGTCACAGTTGGAATAAGAAGCATCCCTCTACGATAGCTTTGGCGCTCT
Dnmt3a	GGCTCTGATCTCTGGGTACCTCGAGGAAGCACATCAGTGCTGGGTGCTGCTGAGACGGGCTCTACGATAGCTTTGGCGCTCT
Dnmt3a	GGCTCTGATCTCTGGGTACCTTCACCGTTGGCTCGAGACACCAACACTGCGTCTTTGGTCCCTACGATAGCTTTGGCGCTCT
Dnmt3a	GGCTCTGATCTCTGGGTACCTCTGTCAGGGGACTTGGGACCAGTGTGTAGCAGTTGCAGGGCTACGATAGCTTTGGCGCTCT
Dnmt3a	GGCTCTGATCTCTGGGTACCTCATGGGATGTCTGTGATGCTCATGTAGTCAGGCCCACAGCCTACGATAGCTTTGGCGCTCT
Dnmt3a	GGCTCTGATCTCTGGGTACCTTGTATTCAGTACTGATGGTGCTGTCATGGGGAGCCATGACCTACGATAGCTTTGGCGCTCT
Dnmt3a	GGCTCTGATCTCTGGGTACCTAAGAAGCCAAAACTGACCAAATGAGAGAGCCAAATGTAAGCTACGATAGCTTTGGCGCTCT
Dnmt3a	GGCTCTGATCTCTGGGTACCTAGGAGCAAGAAAAACATGCTTATGCACAATTTTTAAAAGCCTACGATAGCTTTGGCGCTCT
Dnmt3a	GGCTCTGATCTCTGGGTACCTCACTTCCATCTGTCGAGTGACTTGTACTGCTCCAACTTTTCTACGATAGCTTTGGCGCTCT
Dnmt3a	GGCTCTGATCTCTGGGTACCTTTATATGGCACTACCTCTAAAGAGTAGCCACCAGCCACCACTACGATAGCTTTGGCGCTCT
Dnmt3a	GGCTCTGATCTCTGGGTACCTTAAGGACAAGACCATTTTAGAGAAAGGCCTCGACTTCAAGCTACGATAGCTTTGGCGCTCT
Dnmt3a	GGCTCTGATCTCTGGGTACCTTATCCAAATCCATAGCCCTCCAAATGATGCTCCCAGCTTGCTACGATAGCTTTGGCGCTCT
Dnmt3a	GGCTCTGATCTCTGGGTACCTATTTACACTTCAGTCTTCCCTACCCCAAAGCAACTGTCCTCTACGATAGCTTTGGCGCTCT
Dnmt3a	GGCTCTGATCTCTGGGTACCTTTCATTGAAATACAGAACCACCCTTTCCTATTTGCAGGGCCTACGATAGCTTTGGCGCTCT
Dnmt3a	GGCTCTGATCTCTGGGTACCTAACACTTCACCCCATTTGAGGATCAAAGGGACAGTTGCCTCTACGATAGCTTTGGCGCTCT
Dnmt3a	GGCTCTGATCTCTGGGTACCTCTCAATGCTGAAGCAGGTTCCCATAGAACACGCCCCACCTCTACGATAGCTTTGGCGCTCT
Dnmt3a	GGCTCTGATCTCTGGGTACCTGAGTTGCATCTCCCACACCCACGGCACACTTATTTGCAGACTACGATAGCTTTGGCGCTCT
Dnmt3a	GGCTCTGATCTCTGGGTACCTGGACAGCACCATCCATCCAGCCCTTCAGTGCCCCAGTGTCCTACGATAGCTTTGGCGCTCT
Dnmt3a	GGCTCTGATCTCTGGGTACCTCTGACTCCCAGCCTCCTTGTCAGGCTCCTCCCTCCTGTCACTACGATAGCTTTGGCGCTCT
Dnmt3a	GGCTCTGATCTCTGGGTACCTCACCTCTCCAGCTACCATCACTGGAGCTTGGCACTGAATCCTACGATAGCTTTGGCGCTCT
Dnmt3a	GGCTCTGATCTCTGGGTACCTCTCAGTGTGGGGGTGCTCTCAGGGCTCCGGGTCTGTAGTGCTACGATAGCTTTGGCGCTCT
Dnmt3a	GGCTCTGATCTCTGGGTACCTCAGACGGCTGCACAGGGCCAAGGTCGGAGCGCCTGGCGCCCTACGATAGCTTTGGCGCTCT
Dnmt3a	GGCTCTGATCTCTGGGTACCTTGCTCAGCCGCGTCGCCACCCACAGCCAGGTGCCGCGGTGCTACGATAGCTTTGGCGCTCT
Dnmt3a	GGCTCTGATCTCTGGGTACCTCGCTTTGCGCGCCTCAGCACTGGGGCTGGGGACAGCAGCGCTACGATAGCTTTGGCGCTCT
Dnmt3a	GGCTCTGATCTCTGGGTACCTGCTTCTGCGCTGGGTCCCCGCATCCAGCACTGGTCGTAGGCTACGATAGCTTTGGCGCTCT
Dnmt3a	GGCTCTGATCTCTGGGTACCTGCCGCAACCTCCCCACCTTGCGGCGCCCCTCTACCTGGCGCTACGATAGCTTTGGCGCTCT
Dnmt3a	GGCTCTGATCTCTGGGTACCTGCTGCGATCTCGGCCGCCCTGTGCCCCTCGGGTGGTCCCCCTACGATAGCTTTGGCGCTCT
Dnmt3a	GGCTCTGATCTCTGGGTACCTCGCGCCCCGACTGCGGCGCTCCGGGCCGGGCACCCTGCCGCTACGATAGCTTTGGCGCTCT
Dnmt3a	GGCTCTGATCTCTGGGTACCTGTCCTAGCGCCCCCGGCGGGAGGAGCGGGTTCGGGACCCCCTACGATAGCTTTGGCGCTCT
Dnmt3a	GGCTCTGATCTCTGGGTACCTCCGCAGGCCGTGCTGGTTACCGTGTGGCCCGGCGGGTCGGCTACGATAGCTTTGGCGCTCT
Dnmt3a	GGCTCTGATCTCTGGGTACCTCCGCGCGCCGAGTTGCGGGGTCCGAGCCGCGCTCCCCACCCTACGATAGCTTTGGCGCTCT
Dnmt3a	GGCTCTGATCTCTGGGTACCTACATAAACAAACCCTCGGCCCGGGCGGTCCGCGCTCTCAGCTACGATAGCTTTGGCGCTCT
Dnmt3a	GGCTCTGATCTCTGGGTACCTTCGTGCCAGGCTGCCATTTTCTGCCGTGGCCACGGCGCTCCTACGATAGCTTTGGCGCTCT
Dnmt3a	GGCTCTGATCTCTGGGTACCTTCCACGCCGTTCCGCCTGGCCTCCGCGGGAGCGTGCGCCCCTACGATAGCTTTGGCGCTCT
Dnmt3a	GGCTCTGATCTCTGGGTACCTCCGCAGCGGGGGCAGGGAGGAGCCGGGCGCGACGCCCCCCCTACGATAGCTTTGGCGCTCT
Dnmt3a	GGCTCTGATCTCTGGGTACCTTGCCTCAGGGGGCGACCCCGGCATCCCCACCGGAGACATTCTACGATAGCTTTGGCGCTCT
Dnmt3a	GGCTCTGATCTCTGGGTACCTCCGGCCCGGCGGGGGTGCGTGTGAGTGTATGCAAGGGGAGCTACGATAGCTTTGGCGCTCT
Dnmt3a	GGCTCTGATCTCTGGGTACCTCCTTCACTGTGCAGATGCGAAGCTTTCAAGGACACGTCTACTACGATAGCTTTGGCGCTCT
Dnmt3a	GGCTCTGATCTCTGGGTACCTGGGGACTGAGACCCCCGATCCGCAGCCTCGGCGAGGCCTCCTACGATAGCTTTGGCGCTCT
Dnmt3a	GGCTCTGATCTCTGGGTACCTGCCGCTCGGAGGCTCGGGTGTCTCCTGAGGTGAGGGCAACCTACGATAGCTTTGGCGCTCT
Dnmt3a	GGCTCTGATCTCTGGGTACCTGTAGGGAGTCCGGGTGAGGGCAGGACACGGACCGCGGCCGCTACGATAGCTTTGGCGCTCT
Dnmt3a	GGCTCTGATCTCTGGGTACCTCAGCTCGGTCCGCGCCAACGAGGGAGGGCAAGACGGCGTGCTACGATAGCTTTGGCGCTCT
Dnmt3a	GGCTCTGATCTCTGGGTACCTAGAGGGGTTGGGGGAGGCTGGGGGCGGGCCCTGGACGCACCTACGATAGCTTTGGCGCTCT
Dnmt3a	GGCTCTGATCTCTGGGTACCTGCAAAATGAAGTTTGGCAGCCATAGGGCTGCGGGCCCCGCCTACGATAGCTTTGGCGCTCT
Dnmt3a	GGCTCTGATCTCTGGGTACCTGCGAAGGGAGAGGGTGCCCCCAAGAAGGCAGGCTCCAGGACTACGATAGCTTTGGCGCTCT
Dnmt3a	GGCTCTGATCTCTGGGTACCTAGGGGATGCAGAGACAGGGGGAGAGCAACTACTGAGTGGGCTACGATAGCTTTGGCGCTCT
Dnmt3a	GGCTCTGATCTCTGGGTACCTGTCCACACCTACTCAGCTGGCCTTGCAGGAAAAGAGGAGACTACGATAGCTTTGGCGCTCT
Dnmt3a	GGCTCTGATCTCTGGGTACCTGGAGCTCTGAGAACCCAGTGGGAGCCTTCTCTCACCCAGGCTACGATAGCTTTGGCGCTCT
Dnmt3a	GGCTCTGATCTCTGGGTACCTCAAGGTGCAGCCACAGAAGGCTCCCCCTGGGAGCCCGGGACTACGATAGCTTTGGCGCTCT
Dnmt3a	GGCTCTGATCTCTGGGTACCTAGGTCAGAACTGCCCAGCTGGGTGCAAGACGCCATCTTAGCTACGATAGCTTTGGCGCTCT
Dnmt3a	GGCTCTGATCTCTGGGTACCTGTTATGCAGTCCCTAGCCCGCCCTTCCTCCCCAGCCCTACCTACGATAGCTTTGGCGCTCT
Dnmt3a	GGCTCTGATCTCTGGGTACCTTCCTCCCCAAGGCTCCTGTCCCCTCTGGTTTGAGAGGGGGCTACGATAGCTTTGGCGCTCT
Dnmt3a	GGCTCTGATCTCTGGGTACCTCACTGCAGTGAGGGGCAAGCTGGGTCACTCGGCCGAAGATCTACGATAGCTTTGGCGCTCT
Dnmt3a	GGCTCTGATCTCTGGGTACCTAAGACTGAACTGTCCCCGGGGATGCTGATGGCAGTCTCTGCTACGATAGCTTTGGCGCTCT
Dnmt3a	GGCTCTGATCTCTGGGTACCTCCAGGAGGAGGTTCAGCCGCTGGCAGCTCAGGGTGAAACACTACGATAGCTTTGGCGCTCT
Dnmt3a	GGCTCTGATCTCTGGGTACCTCAGTGGAGTAGCACCTGATCCCAGAATCCCTGCACAGCCTCTACGATAGCTTTGGCGCTCT
Dnmt3a	GGCTCTGATCTCTGGGTACCTCCCAGGCTGCAGCTGTCACATCTGCCTGGGAGGGAGGAGGCTACGATAGCTTTGGCGCTCT
Dnmt3a	GGCTCTGATCTCTGGGTACCTCCACAGGTCAGTCCTAACACCCCAGCAACGCAAGAATAGCCTACGATAGCTTTGGCGCTCT
Dnmt3a	GGCTCTGATCTCTGGGTACCTTAGCCCAAAGAGGGTCTGCCAGGCTGCTGGGCTTTCCAAACTACGATAGCTTTGGCGCTCT
Dnmt3a	GGCTCTGATCTCTGGGTACCTCTGCTCTAACTACCTGCAAATGGCCCCTGTCTGCACAGAGCTACGATAGCTTTGGCGCTCT
Dnmt3a	GGCTCTGATCTCTGGGTACCTCCCACAGGAACTTACACAACCCAACTATCCAAAAGCAAGTCTACGATAGCTTTGGCGCTCT
Dnmt3a	GGCTCTGATCTCTGGGTACCTGGACCCCAGAGGCAGAGGGGACAAGTCAGCTTGCCCCCAACTACGATAGCTTTGGCGCTCT
Dnmt3a	GGCTCTGATCTCTGGGTACCTGACAGAATTACCTGTCAATAACAGCTCCACAAGGGCCTTACTACGATAGCTTTGGCGCTCT
Dnmt3a	GGCTCTGATCTCTGGGTACCTGAAGGGGGAGGAAGGTGCCAGACCTATGACATAAGTTGGCCTACGATAGCTTTGGCGCTCT
Dnmt3a	GGCTCTGATCTCTGGGTACCTCACGAATCAGGAGCTGCAGATCTGATGGGGGAAGGGTGCACTACGATAGCTTTGGCGCTCT
Dnmt3a	GGCTCTGATCTCTGGGTACCTGCTGGGCCAAGTAACAAGAAAAAGTTTGGGCCACCAGGAGCTACGATAGCTTTGGCGCTCT
Dnmt3a	GGCTCTGATCTCTGGGTACCTCACACCTTTCCTCAGGTTAGGCTCCTGGCGAACACCGGAGCTACGATAGCTTTGGCGCTCT
Dnmt3a	GGCTCTGATCTCTGGGTACCTGGAAAACATACCACTCTAGCCCTATTCTGGGTCTGAAATTCTACGATAGCTTTGGCGCTCT
Dnmt3a	GGCTCTGATCTCTGGGTACCTCCCCTGGCAGCCCCTACCTTCTCCATGACCACTACCGTGGCTACGATAGCTTTGGCGCTCT
Dnmt3a	GGCTCTGATCTCTGGGTACCTGACAGATCAACACGTCATCTCTCCCCTCTCTGCCAAAGCCCTACGATAGCTTTGGCGCTCT
Dnmt3a	GGCTCTGATCTCTGGGTACCTGCTTCAGGGAAGCTGTGGTTTCCATCCTCTGCAGTCAGACCTACGATAGCTTTGGCGCTCT
Dnmt3a	GGCTCTGATCTCTGGGTACCTACATTTCCACACAGTACATTCAGGAGAGCACCAAGTGGAGCTACGATAGCTTTGGCGCTCT
Dnmt3a	GGCTCTGATCTCTGGGTACCTACAGCTTGGACTGGGGACAACCCTTGCAAGTTACCCACACCTACGATAGCTTTGGCGCTCT
Dnmt3a	GGCTCTGATCTCTGGGTACCTGGAACTGATGGTGAACTACCTTTAGGGACCCAGGGACATACTACGATAGCTTTGGCGCTCT
Dnmt3a	GGCTCTGATCTCTGGGTACCTTGTCCGTTGCTGGCTTGTGGGAAAGAATGGGGGACCGGGCCTACGATAGCTTTGGCGCTCT
Dnmt3a	GGCTCTGATCTCTGGGTACCTTCCCACCCAGAGAGGCTGGACAAGGATCCTTCAGCTCCATCTACGATAGCTTTGGCGCTCT
Dnmt3a	GGCTCTGATCTCTGGGTACCTATGAACGGAACACTCAGAAGAAGGCAGATCACCTTCAGTTCTACGATAGCTTTGGCGCTCT
Dnmt3a	GGCTCTGATCTCTGGGTACCTAGCCTGTCTAGTAGCCTTCCTCATGGGCACCACTAATGTCCTACGATAGCTTTGGCGCTCT
Dnmt3a	GGCTCTGATCTCTGGGTACCTACTGAAGGGCTAGGACAGAATGCATCCTAGGAGAGAGTAGCTACGATAGCTTTGGCGCTCT
Dnmt3a	GGCTCTGATCTCTGGGTACCTCGGAGGCCTACATGCAGGCAATAACCACTGGACTAACCAGCTACGATAGCTTTGGCGCTCT
Dnmt3a	GGCTCTGATCTCTGGGTACCTGTGGGGGTGGAGGAGAGCTGAACTCTCCAGGTGCTCTCTCCTACGATAGCTTTGGCGCTCT
Dnmt3a	GGCTCTGATCTCTGGGTACCTGAAATCTTGAGGGAATCTGGGAAGTAACTTGGGTCTGGGGCTACGATAGCTTTGGCGCTCT
Dnmt3a	GGCTCTGATCTCTGGGTACCTGAAAGGTAAGGCTCTGTGTGCCTTATCTAGCTCCCTGAGACTACGATAGCTTTGGCGCTCT
Dnmt3a	GGCTCTGATCTCTGGGTACCTGGAGTGTTCATGGGAACATCCTAGAAGAGGGTCCACCCATCTACGATAGCTTTGGCGCTCT
Dnmt3a	GGCTCTGATCTCTGGGTACCTCTCTTAATGCTCCAGGGGCTCCTAGGTCCCTTCCTAAGGGCTACGATAGCTTTGGCGCTCT
Dnmt3a	GGCTCTGATCTCTGGGTACCTGACAGAACCCGCTTGGCCTCTCCCACAAAGACCCCAACCCCTACGATAGCTTTGGCGCTCT
Dnmt3a	GGCTCTGATCTCTGGGTACCTTTCTCAGGCCCTGCAAGGCAGAGCCAACCACATAAGGAACCTACGATAGCTTTGGCGCTCT
Dnmt3a	GGCTCTGATCTCTGGGTACCTGGGAGGAGGTGGTGAAGGAGACTTAGGTCAGGACCTGGAGCTACGATAGCTTTGGCGCTCT
Dnmt3a	GGCTCTGATCTCTGGGTACCTCAGCTCTGACTTCTACCAGCCAGACCTGCTCAATCAACAGCTACGATAGCTTTGGCGCTCT
Dnmt3a	GGCTCTGATCTCTGGGTACCTTCTAAAATGGAGCTAGAGCCAACTCCCCCAAGGATCACACCTACGATAGCTTTGGCGCTCT
Dnmt3a	GGCTCTGATCTCTGGGTACCTAGTTCCTGTAGAAACCCAGCCTTGCTGAGAAAGCTGCCGGCTACGATAGCTTTGGCGCTCT
Dnmt3a	GGCTCTGATCTCTGGGTACCTGCACCTTTAATTTACTATTAAAGCCCTGGTCGGGAGCAGCCTACGATAGCTTTGGCGCTCT
Dnmt3a	GGCTCTGATCTCTGGGTACCTATGTCACCCCAGATACAAGAGAGCTTAAAGAAGGCTGAAGCTACGATAGCTTTGGCGCTCT
Dnmt3a	GGCTCTGATCTCTGGGTACCTGGGAAAAACACTATAATCAACAAGACAAATGAAGCCAGATCTACGATAGCTTTGGCGCTCT
Dnmt3a	GGCTCTGATCTCTGGGTACCTTGAAAGACTTGTGTTAATGGAACTGGATTGGCTCATTTCTCTACGATAGCTTTGGCGCTCT
Dnmt3a	GGCTCTGATCTCTGGGTACCTATTAGCCAAATGGAGGCAGCTCGGACACAACACAGATTTCCTACGATAGCTTTGGCGCTCT
Dnmt3a	GGCTCTGATCTCTGGGTACCTAAATATGCAGACACACAGCGTGGACCCCATCTTGCCCACACTACGATAGCTTTGGCGCTCT
Dnmt3a	GGCTCTGATCTCTGGGTACCTTGGCTCACATAAAGCAAGCTGTGTGTCCATACATGTCTGCCTACGATAGCTTTGGCGCTCT
Dnmt3a	GGCTCTGATCTCTGGGTACCTCCTAACTCCAGGACCCTTGCTTACCACACGACATGCTGAACTACGATAGCTTTGGCGCTCT
Dnmt3a	GGCTCTGATCTCTGGGTACCTCAGTTAAGTCCTACAGCTACGCTGAGTCAACAGATACCTCCTACGATAGCTTTGGCGCTCT
Dnmt3a	GGCTCTGATCTCTGGGTACCTGCTAAGATGGCGCTAGGCTCTTACATACGTCCTGGCAGCCCTACGATAGCTTTGGCGCTCT
Dnmt3a	GGCTCTGATCTCTGGGTACCTGCAGACAGCAGAGACAGCAACCCACACATCCACTGCCCCTCTACGATAGCTTTGGCGCTCT
Dnmt3a	GGCTCTGATCTCTGGGTACCTACTTCAAAATGCCCCCCCCCCGCTGCCCGGTGCACCCCAACTACGATAGCTTTGGCGCTCT
Dnmt3a	GGCTCTGATCTCTGGGTACCTAAACCAAGGCTTTATAAAAGAGACAGGATGGGGTTTTTCGCTACGATAGCTTTGGCGCTCT
Dnmt3a	GGCTCTGATCTCTGGGTACCTACTCTGCCAAGATTTCCAAGTGCTGTCAGGATCATTCTTACTACGATAGCTTTGGCGCTCT
Dnmt3a	GGCTCTGATCTCTGGGTACCTCTCACACAACCTGTTGACAGAGCCATTTGTGAGAATGGAACTACGATAGCTTTGGCGCTCT
Dnmt3a	GGCTCTGATCTCTGGGTACCTGGGTAAGAATAAAAAGCTGGAGCAAACTCAGGACTGAAGGCTACGATAGCTTTGGCGCTCT
Dnmt3a	GGCTCTGATCTCTGGGTACCTCGGAAGCAAACATGAGGGAAAATTCTACGGAAATTCAAGGCTACGATAGCTTTGGCGCTCT
Dnmt3a	GGCTCTGATCTCTGGGTACCTCCTGCTGACAGGAAATGCCCAGCAAATAAAATCTCAGACACTACGATAGCTTTGGCGCTCT
Dnmt3a	GGCTCTGATCTCTGGGTACCTCATTATTAATTACTTGGGTACTCCTCAAAGCGGGCACTGACTACGATAGCTTTGGCGCTCT
Dnmt3a	GGCTCTGATCTCTGGGTACCTCTGACCTCTCAATTGGCAGTGACCTCCCTCTCCAGCACCCCTACGATAGCTTTGGCGCTCT
Dnmt3a	GGCTCTGATCTCTGGGTACCTTCTGAGGCCCTCGGTGCTGCCCCTTCCTCCTAGAAGCCTGCTACGATAGCTTTGGCGCTCT
Dnmt3a	GGCTCTGATCTCTGGGTACCTAGGCTGCCCCCATGATGCTCTTCCCCCACTCTACTCCTGGCTACGATAGCTTTGGCGCTCT
Dnmt3a	GGCTCTGATCTCTGGGTACCTCCACCTCCCAGGCATCCACCATGGGTGAGCATTCCCACACCTACGATAGCTTTGGCGCTCT
Dnmt3a	GGCTCTGATCTCTGGGTACCTCTGGGGAGTCTTACCAAGACCCCAGCACCTCCCAGGCCCCCTACGATAGCTTTGGCGCTCT
Dnmt3a	GGCTCTGATCTCTGGGTACCTCACATAGGGGTCACTAAGTGCAGGAACCCTCTCTCCAAACCTACGATAGCTTTGGCGCTCT
Dnmt3a	GGCTCTGATCTCTGGGTACCTCCCTCCACCTCCCAGCAGGGAGACTTAGTCACTTCTTGGGCTACGATAGCTTTGGCGCTCT
Dnmt3a	GGCTCTGATCTCTGGGTACCTTCTTAAGCCCCAGACTACAGACTGAGAAGAATCAAGACCCCTACGATAGCTTTGGCGCTCT
Dnmt3a	GGCTCTGATCTCTGGGTACCTGCTACACAACCGAACCCATGCTTTCCTGTCCCAAGTCTGACTACGATAGCTTTGGCGCTCT
Dnmt3a	GGCTCTGATCTCTGGGTACCTTAGATGACCTGGGCTTGGCCTTCCCCTGGTTGCCAAGACCCTACGATAGCTTTGGCGCTCT
Dnmt3a	GGCTCTGATCTCTGGGTACCTTTGGCTAGCAAGCCACACTGCTGTTGCTATCAGTGGCAGCCTACGATAGCTTTGGCGCTCT
Dnmt3a	GGCTCTGATCTCTGGGTACCTTGCCTAGGAGTGCCTCCGAGAGACCAGAGCGACAGAGACTCTACGATAGCTTTGGCGCTCT
Dnmt3a	GGCTCTGATCTCTGGGTACCTACCTCTTTCCCTTCTTTCCTGTTCTGGATGCTGAAGGGTCCTACGATAGCTTTGGCGCTCT
Dnmt3a	GGCTCTGATCTCTGGGTACCTGCACGGCAAGGCAGAGCTGTTGCGGCAAGATCCTGTCATCCTACGATAGCTTTGGCGCTCT
Dnmt3a	GGCTCTGATCTCTGGGTACCTGGGCTAGCCATCCAGGCATCTCCCTGGAACAGGGAAGGGACTACGATAGCTTTGGCGCTCT
Dnmt3a	GGCTCTGATCTCTGGGTACCTGCATCCTATGGAACAGCACCCGCACCCGTCACCTGTTAGTCTACGATAGCTTTGGCGCTCT
Dnmt3a	GGCTCTGATCTCTGGGTACCTGGAAAGCCCTAGGTCAGGCTTGGAAGGGCCCTGTGCCTCCCTACGATAGCTTTGGCGCTCT
Dnmt3a	GGCTCTGATCTCTGGGTACCTAGTCACTGTTGAAAAATAACCCCACCAGACTAGGATTCAGCTACGATAGCTTTGGCGCTCT
Dnmt3a	GGCTCTGATCTCTGGGTACCTGAGTCAGAGGAGTTCACAGGACAGTGAGCAGTGCAGAACACTACGATAGCTTTGGCGCTCT
Dnmt3a	GGCTCTGATCTCTGGGTACCTGGGAAACTGGTCCTGTATCTGAATAAGGTCAGGAAGCCTTCTACGATAGCTTTGGCGCTCT
Dnmt3a	GGCTCTGATCTCTGGGTACCTTTGAAACAGGATCAATAGGAATGACCACAGGAAAGAGAAACTACGATAGCTTTGGCGCTCT
Dnmt3a	GGCTCTGATCTCTGGGTACCTCAGAACAGTTAACAGGCTCAGAATTTAAAATGACCTTGACCTACGATAGCTTTGGCGCTCT
Dnmt3a	GGCTCTGATCTCTGGGTACCTACTGTAAGATGGCCACCTGCCCATCCCATCTGTGTACCCACTACGATAGCTTTGGCGCTCT
Dnmt3a	GGCTCTGATCTCTGGGTACCTCTGGGCTAGGAGCAGGAGACCCCGATCTCAGTCCCATCACCTACGATAGCTTTGGCGCTCT
Dnmt3a	GGCTCTGATCTCTGGGTACCTCCAGTGTCCACCTCCGGGGTAAGAAGAGCACAGGGGCTGTCTACGATAGCTTTGGCGCTCT
Dnmt3a	GGCTCTGATCTCTGGGTACCTAAGTTTCTCACGTCATTTCACAGAATGGAAGTATCTTCAGCTACGATAGCTTTGGCGCTCT
Dnmt3a	GGCTCTGATCTCTGGGTACCTAGCCCACAAGTGTGACACCTCAACCCCACAGTCACCCGTCCTACGATAGCTTTGGCGCTCT
Dnmt3a	GGCTCTGATCTCTGGGTACCTCGGACAATCTCAATGAAGCAGCCCATAGCCAGCCAAGAGTCTACGATAGCTTTGGCGCTCT
Dnmt3a	GGCTCTGATCTCTGGGTACCTCTTCTGGGAAACAGAGAAGGCATGCTCAGGGTCACGGCCACTACGATAGCTTTGGCGCTCT
Dnmt3a	GGCTCTGATCTCTGGGTACCTGCCTGACATGGAAAGGCTACACTGCTGGACACCTCCCAGACTACGATAGCTTTGGCGCTCT
Dnmt3a	GGCTCTGATCTCTGGGTACCTTCTCCATAGCTTCTGCCACCCGAGGTGCCAGACGATGCCTCTACGATAGCTTTGGCGCTCT
Dnmt3a	GGCTCTGATCTCTGGGTACCTCTCTGTATCAATCACACAGGCCCATCCCATCAGGAGGCCTCTACGATAGCTTTGGCGCTCT
Dnmt3a	GGCTCTGATCTCTGGGTACCTATCCCTCACCGACTCATTCATTGGTAAGCTCATCTTTTTGCTACGATAGCTTTGGCGCTCT
Dnmt3a	GGCTCTGATCTCTGGGTACCTTGACCCAACAGCACCTCAAGGAAACTCAACCAATCAGAGTCTACGATAGCTTTGGCGCTCT
Dnmt3a	GGCTCTGATCTCTGGGTACCTTAAAAGGTAAGAGATTACATTAAGAACATTGTAATTTCGGCTACGATAGCTTTGGCGCTCT
Dnmt3a	GGCTCTGATCTCTGGGTACCTTGACAGGTTGGTGTGCATCCTTAGAGGGAAATCTTTCATACTACGATAGCTTTGGCGCTCT
Dnmt3a	GGCTCTGATCTCTGGGTACCTGAGAATACAAAAACACATGGTGGGGGAAGGCTATATTCTTCTACGATAGCTTTGGCGCTCT
Dnmt3a	GGCTCTGATCTCTGGGTACCTATATGGTTCTACCTCGTCCCCTTTTAAGTGATGTCTTTATCTACGATAGCTTTGGCGCTCT
Dnmt3a	GGCTCTGATCTCTGGGTACCTACACTACAGACTCTCCCTCTACTGCAAGAGTTCCTCGATACTACGATAGCTTTGGCGCTCT
Dnmt3a	GGCTCTGATCTCTGGGTACCTCTGGATTCCCATTGGTCCCAGCTATTGAGGATGAAGCCCTCTACGATAGCTTTGGCGCTCT
Dnmt3a	GGCTCTGATCTCTGGGTACCTTCTGCTGGTTATTTTTCCTCATAGGCAGCCATGCCCTGAGCTACGATAGCTTTGGCGCTCT
Dnmt3a	GGCTCTGATCTCTGGGTACCTTAACCCTGCACTGCAACGGCTCCACGCATGAGGTTTCCTTCTACGATAGCTTTGGCGCTCT
Dnmt3a	GGCTCTGATCTCTGGGTACCTGCGTTTCCCAGTCACCTGCTCTGCCTACACTAAGAGTCCTCTACGATAGCTTTGGCGCTCT
Dnmt3a	GGCTCTGATCTCTGGGTACCTTGCAAATCTCTCCCAAAACCTCATCCAGTATGTGTTCCCACTACGATAGCTTTGGCGCTCT
Dnmt3a	GGCTCTGATCTCTGGGTACCTTTTTTATCCATAAGCTTTCCAAAGGTTTAATTTTTCTGTGCTACGATAGCTTTGGCGCTCT
Dnmt3a	GGCTCTGATCTCTGGGTACCTGAAATTTAAGCCAATGTCTTTCTATTTATTAATACCTTATCTACGATAGCTTTGGCGCTCT
Dnmt3a	GGCTCTGATCTCTGGGTACCTTCCCCAGATCCAGGCCTCTTCCTGCATAGACTGAGTCACCCTACGATAGCTTTGGCGCTCT
Dnmt3a	GGCTCTGATCTCTGGGTACCTACTTCCCTGGGAACTGAGTACAAGTACCCTGTCCTCAGCCCTACGATAGCTTTGGCGCTCT
Dnmt3a	GGCTCTGATCTCTGGGTACCTATTTTCAAAGACTTTCCTCCCATCCGGGTCCTAGCTTTGTCTACGATAGCTTTGGCGCTCT
Dnmt3a	GGCTCTGATCTCTGGGTACCTCAACTTGGGTGACTAGCCACTGCAGTGAAGCTTTTCAGGGCTACGATAGCTTTGGCGCTCT
Dnmt3a	GGCTCTGATCTCTGGGTACCTCCCCTGGCTGGATCTTTAGTTATGCCTTTAACACCCAGGGCTACGATAGCTTTGGCGCTCT
Dnmt3a	GGCTCTGATCTCTGGGTACCTAATCATCCTTGAGTGTGGCTTCTCCAGGTGCTCCTGCCCCCTACGATAGCTTTGGCGCTCT
Dnmt3a	GGCTCTGATCTCTGGGTACCTGATCTTCCTGTATCTGTGGCAGGGCCTTCTGCCGGCAAAACTACGATAGCTTTGGCGCTCT
Dnmt3a	GGCTCTGATCTCTGGGTACCTCAGGAGAACACAACATGAGCCCTCTACGAGGCAAGTTGTACTACGATAGCTTTGGCGCTCT
Dnmt3a	GGCTCTGATCTCTGGGTACCTCCCAGCTTGTTGCTTCCCACCTCCTCGGGAGCGCCTGGATCTACGATAGCTTTGGCGCTCT
Dnmt3a	GGCTCTGATCTCTGGGTACCTGAAGTTTCATGTCCCGTTCCTTACGTTCCCTCTCCTCTGTCTACGATAGCTTTGGCGCTCT
Dnmt3a	GGCTCTGATCTCTGGGTACCTTTGGCCCTGAGCTTCCCACGGCAGCAAGGTGACCAGGAAACTACGATAGCTTTGGCGCTCT
Dnmt3a	GGCTCTGATCTCTGGGTACCTGGCTGAGGAAGGTATGGTGAGTATGGTATTGTTGCCAAACCTACGATAGCTTTGGCGCTCT
Dnmt3a	GGCTCTGATCTCTGGGTACCTCAGCCAGATCCAGGAGGCATCCAGAGTCAGTGCCAAGGGGCTACGATAGCTTTGGCGCTCT
Dnmt3a	GGCTCTGATCTCTGGGTACCTCTTCTCCCAGTCTTAGCCCTTCTAGTCTTATCTGCAGCAGCTACGATAGCTTTGGCGCTCT
Dnmt3a	GGCTCTGATCTCTGGGTACCTAGAGGGACAAGCCCTGGGCTTCCTTCCATGCTGGGTTCTTCTACGATAGCTTTGGCGCTCT
Dnmt3a	GGCTCTGATCTCTGGGTACCTTCCTTTGTCACACACAAGCATGGAACTATGGGTCTGGTCACTACGATAGCTTTGGCGCTCT
Dnmt3a	GGCTCTGATCTCTGGGTACCTACAAATTCGGTTCGGCTAACCCCAGCAGGGGGCTGCCTGACTACGATAGCTTTGGCGCTCT
Dnmt3a	GGCTCTGATCTCTGGGTACCTTACAGAGAAAGCCTGCAACTCAAAGCTGTTTAGGGCCAGGCTACGATAGCTTTGGCGCTCT
Dnmt3a	GGCTCTGATCTCTGGGTACCTCTATGTGTGGCTGTAAGATGAGAACTCTGTCCTCATTCAGCTACGATAGCTTTGGCGCTCT
Dnmt3a	GGCTCTGATCTCTGGGTACCTACCCCACTTTATGAAAAGGGGTACTTCCTTCCTGGGTACCCTACGATAGCTTTGGCGCTCT
Dnmt3a	GGCTCTGATCTCTGGGTACCTCCTTCATGAGGGTCCCCTTATTCATGGGCCACTGTATAGTCTACGATAGCTTTGGCGCTCT
Dnmt3a	GGCTCTGATCTCTGGGTACCTGGTGATGAGAATAGTTGTTCTGTAGGCTCTCACAGCATAACTACGATAGCTTTGGCGCTCT
Dnmt3a	GGCTCTGATCTCTGGGTACCTGATGTATAGTTACCAAAATGACCCTCTTCCCTTCATCTTACTACGATAGCTTTGGCGCTCT
Dnmt3a	GGCTCTGATCTCTGGGTACCTGTCCTGGTGCCCACACGTATGCCTGCCCCCAATATATAAACTACGATAGCTTTGGCGCTCT
Dnmt3a	GGCTCTGATCTCTGGGTACCTACCCATGTATGGTGGACAGAGAGAACAGATATTCCACAGGCTACGATAGCTTTGGCGCTCT
Dnmt3a	GGCTCTGATCTCTGGGTACCTAGGAGTAACAGAGAGACCATGGAGGTAGTTCAGGAAATGACTACGATAGCTTTGGCGCTCT
Dnmt3a	GGCTCTGATCTCTGGGTACCTGGGAGGGCAGGAGCCTCTATAGCCAATGCCTGGCTTTGCACTACGATAGCTTTGGCGCTCT
Dnmt3a	GGCTCTGATCTCTGGGTACCTCCCATGCTCTAGACTATGGGCAAAGCCAGCATGGCCAGCACTACGATAGCTTTGGCGCTCT
Dnmt3a	GGCTCTGATCTCTGGGTACCTCATTGCAATGCCACTTGCCAAGCTGATTATGGTCTAGACCCTACGATAGCTTTGGCGCTCT
Dnmt3a	GGCTCTGATCTCTGGGTACCTAGCAACAAGCACACTGTCTATGGCAATAAAGCCATTAGAACTACGATAGCTTTGGCGCTCT
Dnmt3a	GGCTCTGATCTCTGGGTACCTGGCCTACCAGACAGGCTGAGAACCACAGGCCTCTGAGTGGCTACGATAGCTTTGGCGCTCT
Dnmt3a	GGCTCTGATCTCTGGGTACCTTGGGCTTTTAAGATGAGCCTCCAGTATCAGGCAGGGCCCTCTACGATAGCTTTGGCGCTCT
Dnmt3a	GGCTCTGATCTCTGGGTACCTGGTGTTGACCAGAGAAATTGCAAAGGTACTGCCCAGTCCTCTACGATAGCTTTGGCGCTCT
Dnmt3a	GGCTCTGATCTCTGGGTACCTAATGAATAGGAATACTATGCATCTAGAGCAAGAGACCCCCCTACGATAGCTTTGGCGCTCT
Dnmt3a	GGCTCTGATCTCTGGGTACCTCATCTGTATAACCAACACGTGTCACTCAGGAGGCCTTTCACTACGATAGCTTTGGCGCTCT
Dnmt3a	GGCTCTGATCTCTGGGTACCTCATTACCCATCTCTCACCTGAAGCCGCGGGGTCCTTGCATCTACGATAGCTTTGGCGCTCT
Dnmt3a	GGCTCTGATCTCTGGGTACCTTGCTTTCAAAGCCCCCTTTCAAGCTGACCACAGCTGGCAACTACGATAGCTTTGGCGCTCT
Dnmt3a-116kb	GGCTCTGATCTCTGGGTACCTATTTTTTAGGCTTTAATTATATCGATACCGACAAGTTAGACGGCTCATATCGGGAGACAAC
Dnmt3a-116kb	GGCTCTGATCTCTGGGTACCTATAAGCCACTTCCACATATGGCCATCATGAATTCCAACCACGGCTCATATCGGGAGACAAC
Dnmt3a-116kb	GGCTCTGATCTCTGGGTACCTATAGTGGGAAAGAAATCAACTGTTCACAAAAGATACATCACGGCTCATATCGGGAGACAAC
Dnmt3a-116kb	GGCTCTGATCTCTGGGTACCTACCACAATTTTTTTCTATTTTAGTAATTAAGGACTTAGTACGGCTCATATCGGGAGACAAC
Dnmt3a-116kb	GGCTCTGATCTCTGGGTACCTATAGTTTAACATAGCCTTATTGTAAGATGGATATAATCCACGGCTCATATCGGGAGACAAC
Dnmt3a-116kb	GGCTCTGATCTCTGGGTACCTTAATTAGCTCAAAAACCTTAGATGAAAATTTTCAAACTGCCGGCTCATATCGGGAGACAAC
Dnmt3a-116kb	GGCTCTGATCTCTGGGTACCTTGAAAATTTAAGCATGAATGCAACTGTGAGAAAAATCTTACGGCTCATATCGGGAGACAAC
Dnmt3a-116kb	GGCTCTGATCTCTGGGTACCTGTACAGCACTTTACTAACTCACAGCCTCCTAAAAAGTAAACGGCTCATATCGGGAGACAAC
Dnmt3a-116kb	GGCTCTGATCTCTGGGTACCTTGGTGCTGACATTGTTGAAAACTGGAGACATTTTCTGGATCGGCTCATATCGGGAGACAAC
Dnmt3a-116kb	GGCTCTGATCTCTGGGTACCTATCGTCAGAATGAAAAAAGCATTGGGGTAAGAAAGCTAAACGGCTCATATCGGGAGACAAC
Dnmt3a-116kb	GGCTCTGATCTCTGGGTACCTTATATGAACTAGTGTACATCAAGGGTAAATGAAATAATCACGGCTCATATCGGGAGACAAC
Dnmt3a-116kb	GGCTCTGATCTCTGGGTACCTCTTTGAGTAATAACGTAAAGAAGCCCTTTATGGAATGCTGCGGCTCATATCGGGAGACAAC
Dnmt3a-116kb	GGCTCTGATCTCTGGGTACCTAAACACATACAAGTAGCCTGTCTCATAGGAGTAGCTCCTCCGGCTCATATCGGGAGACAAC
Dnmt3a-116kb	GGCTCTGATCTCTGGGTACCTCATCCTTTTACCACATTTAAATTCCAGGGTTGCTGGGCACCGGCTCATATCGGGAGACAAC
Dnmt3a-116kb	GGCTCTGATCTCTGGGTACCTAATTTTATTTTGAAAAATGGCTAGAAATAGATAATAAGAACGGCTCATATCGGGAGACAAC
Dnmt3a-116kb	GGCTCTGATCTCTGGGTACCTTCTGTACTGCTCCTGCTGGGCTTTCTCTCTAGCTATGAATCGGCTCATATCGGGAGACAAC
Dnmt3a-116kb	GGCTCTGATCTCTGGGTACCTCAAGACTTCATAAAACGACTTGGGGAGATACTTTTGTGGTCGGCTCATATCGGGAGACAAC
Dnmt3a-116kb	GGCTCTGATCTCTGGGTACCTAAGAGGGAAATTTTAACATATAAAAGGTACAAAATAGGAACGGCTCATATCGGGAGACAAC
Dnmt3a-116kb	GGCTCTGATCTCTGGGTACCTTATTAGAATACTAAATTGGGATGGCCAATATTTAAAGATACGGCTCATATCGGGAGACAAC
Dnmt3a-116kb	GGCTCTGATCTCTGGGTACCTTGTTCATCAAAATTACAATACAGTGAGAAACTATACTAAACGGCTCATATCGGGAGACAAC
Dnmt3a-116kb	GGCTCTGATCTCTGGGTACCTAGAGATTATACAATATAACTTTCTTATATTTAAAATACAACGGCTCATATCGGGAGACAAC
Dnmt3a-116kb	GGCTCTGATCTCTGGGTACCTGAAAGAAAACCATCAAGAGAAAACAACCCCCTCCAGTTTCCGGCTCATATCGGGAGACAAC
Dnmt3a-116kb	GGCTCTGATCTCTGGGTACCTGCTTCCTAAACTGGCTTCTTATCAACACTCGAGACAGTGGCGGCTCATATCGGGAGACAAC
Dnmt3a-116kb	GGCTCTGATCTCTGGGTACCTGTTTTAAACATTGCTGAACAGTGTATCATTGTACACAATTCGGCTCATATCGGGAGACAAC
Dnmt3a-116kb	GGCTCTGATCTCTGGGTACCTGGAAATAATAAAGCTAAGGAAATCATTAATACAAAATCCACGGCTCATATCGGGAGACAAC
Dnmt3a-116kb	GGCTCTGATCTCTGGGTACCTTGAGTGCCTACCAGGACAAAAGGAGGTTTGATGTGAGCGGCGGCTCATATCGGGAGACAAC
Dnmt3a-116kb	GGCTCTGATCTCTGGGTACCTCAAGGGAGGACCTACATAAACCTTTAAAGTGACTGTTATGCGGCTCATATCGGGAGACAAC
Dnmt3a-116kb	GGCTCTGATCTCTGGGTACCTGTTTCTCGGGAAGAATACTTGATAGATGGATGTGATAACTCGGCTCATATCGGGAGACAAC
Dnmt3a-116kb	GGCTCTGATCTCTGGGTACCTTATAGCTTTATGGCTTTTGAAAGTATACGACACACTCTTACGGCTCATATCGGGAGACAAC
Dnmt3a-116kb	GGCTCTGATCTCTGGGTACCTGTGCAAAGTTGGATATACTTCTTAACCCTTGACTCAAAGCCGGCTCATATCGGGAGACAAC
Dnmt3a-116kb	GGCTCTGATCTCTGGGTACCTTATTTAAAGCAATATTTTTAACACTGCTAAGATTATTAAGCGGCTCATATCGGGAGACAAC
Dnmt3a-116kb	GGCTCTGATCTCTGGGTACCTGCGTTTCAATAGTTATGCACTTTATTTTCATGTTTATTCACGGCTCATATCGGGAGACAAC
Dnmt3a-116kb	GGCTCTGATCTCTGGGTACCTCTATGATTTCGTGGCTGTTAGTGTTCAGTATGGAAGTAAACGGCTCATATCGGGAGACAAC
Dnmt3a-116kb	GGCTCTGATCTCTGGGTACCTCAATCTGTCCATCTCGGCTGCAGGAATGAGTGCAGGTTGTCGGCTCATATCGGGAGACAAC
Dnmt3a-116kb	GGCTCTGATCTCTGGGTACCTTTTGGTATAGCAGCAAATTAAGAAATTACAGAGATTACTCCGGCTCATATCGGGAGACAAC
Dnmt3a-116kb	GGCTCTGATCTCTGGGTACCTATGTTCAAGTAACATGTTCTGTCCTAAGAATAGGCTCTGTCGGCTCATATCGGGAGACAAC
Dnmt3a-116kb	GGCTCTGATCTCTGGGTACCTATGCAAAGATGAATAAGATATAGCTGGTCCCTTCAGAAGCCGGCTCATATCGGGAGACAAC
Dnmt3a-116kb	GGCTCTGATCTCTGGGTACCTGAGTCTAACAAAGGTGAAAAAGGAACTCAATACTGTAACCCGGCTCATATCGGGAGACAAC
Dnmt3a-116kb	GGCTCTGATCTCTGGGTACCTGTCAGTGTGATGGTGGGCATACAGGGCCATGGGTAGCGGACGGCTCATATCGGGAGACAAC
Dnmt3a-116kb	GGCTCTGATCTCTGGGTACCTGAAAGGTACGCCAGTGTCTTAGACACTTACGTAAGACTGGCGGCTCATATCGGGAGACAAC
Dnmt3a-116kb	GGCTCTGATCTCTGGGTACCTGGAAAGGATAGGCCTGGAAAAAGGCTTGTACTCATGTCTCCGGCTCATATCGGGAGACAAC
Dnmt3a-116kb	GGCTCTGATCTCTGGGTACCTGACCTACGGGACATGGTATGCATTGCTGTGCTCCTTGGAGCGGCTCATATCGGGAGACAAC
Dnmt3a-116kb	GGCTCTGATCTCTGGGTACCTGGGACATAAGAGAGATGCAGGCTGGGAATACATGTGCTCACGGCTCATATCGGGAGACAAC
Dnmt3a-116kb	GGCTCTGATCTCTGGGTACCTACTTAGTGAGAGGGTCTTGCTGTCTAGGAGCTGTTTTGGACGGCTCATATCGGGAGACAAC
Dnmt3a-116kb	GGCTCTGATCTCTGGGTACCTAGAGGGGAGAGTCTGTGTCACTTCGTAGCTACTTGTTGGGCGGCTCATATCGGGAGACAAC
Dnmt3a-116kb	GGCTCTGATCTCTGGGTACCTAAGAGAAAAGTAGAGAACAGCTGGAGGCAAGAATTCCTGCCGGCTCATATCGGGAGACAAC
Dnmt3a-116kb	GGCTCTGATCTCTGGGTACCTGGGTTTGCTATATGTAATTTGACTTTGCCTGTGTGGTCTCCGGCTCATATCGGGAGACAAC
Dnmt3a-116kb	GGCTCTGATCTCTGGGTACCTTGGAAAGCATATTTGTGTTTATGTGTTGTTAAAATACTACCGGCTCATATCGGGAGACAAC
Dnmt3a-116kb	GGCTCTGATCTCTGGGTACCTGTGGGGATGCAGTATTGATGAGACGCATGGCTGCACACAACGGCTCATATCGGGAGACAAC
Dnmt3a-116kb	GGCTCTGATCTCTGGGTACCTTATGCTTTCTGTCCAGAGTGTTGCATTTCATAATAAATCGCGGCTCATATCGGGAGACAAC
Dnmt3a-116kb	GGCTCTGATCTCTGGGTACCTATCCTGCCAAAATCTCATACAGCACCTGTTACTTAAAGGGCGGCTCATATCGGGAGACAAC
Dnmt3a-116kb	GGCTCTGATCTCTGGGTACCTTTGGATGGATAGCATTCAGTGATACAGTATTTAGAAAGAGCGGCTCATATCGGGAGACAAC
Dnmt3a-116kb	GGCTCTGATCTCTGGGTACCTTCTCTGCAATTTTTAGAGGTGGTACATGTGTGTAACTCAGCGGCTCATATCGGGAGACAAC
Dnmt3a-116kb	GGCTCTGATCTCTGGGTACCTGCATGAAACCCTGGGTTTACTTGTCATCTTAAAAAAAAATCGGCTCATATCGGGAGACAAC
Dnmt3a-116kb	GGCTCTGATCTCTGGGTACCTAGGAGGCCGTCTGAGTGGGACTGTAGAATAGAGGGAGTGTCGGCTCATATCGGGAGACAAC
Dnmt3a-116kb	GGCTCTGATCTCTGGGTACCTAATAGGCTCAGTGTAACTGTGGACTTCACTCAGCATCTGGCGGCTCATATCGGGAGACAAC
Dnmt3a-116kb	GGCTCTGATCTCTGGGTACCTAGTCTTTAAATGTAATAAAATGGTTGTTTACAATTTTAGTCGGCTCATATCGGGAGACAAC
Dnmt3a-116kb	GGCTCTGATCTCTGGGTACCTACTAAAATTGAGAACTGGTGTTTCAGCTTTCCAGGGAAATCGGCTCATATCGGGAGACAAC
Dnmt3a-116kb	GGCTCTGATCTCTGGGTACCTTTTATGCTGACAGGTCTAATGCTGACTGCTTGTACATGGACGGCTCATATCGGGAGACAAC
Dnmt3a-116kb	GGCTCTGATCTCTGGGTACCTTACATTTATTTAAATCCATTTGCACAGATAGACCAGTAATCGGCTCATATCGGGAGACAAC
Dnmt3a-116kb	GGCTCTGATCTCTGGGTACCTATTCTGGCATTTAGGGGTATGTCTTGGGCAGTTGATTTGCCGGCTCATATCGGGAGACAAC
Dnmt3a-116kb	GGCTCTGATCTCTGGGTACCTGCATATACAATCTGTGTGCTCTCTGCATTGTTTTAGTCTTCGGCTCATATCGGGAGACAAC
Dnmt3a-116kb	GGCTCTGATCTCTGGGTACCTGTATTGTACCCACCAAAAATATTCCAGTAGGGAATCACCTCGGCTCATATCGGGAGACAAC
Dnmt3a-116kb	GGCTCTGATCTCTGGGTACCTTATCTTACCAGAAATGACCCAGAAGTCGATGAAAGGGGAACGGCTCATATCGGGAGACAAC
Dnmt3a-116kb	GGCTCTGATCTCTGGGTACCTCTCAGTATGTAGAGATGACCAGAGGAAGTTGAACATGTCTCGGCTCATATCGGGAGACAAC
Dnmt3a-116kb	GGCTCTGATCTCTGGGTACCTTTACCCCCACGACTTGATGTTACGACTCTATGGTAGAAGGCGGCTCATATCGGGAGACAAC
Dnmt3a-116kb	GGCTCTGATCTCTGGGTACCTGGGAGGAACTATAGGAATGAAGAAGCACAGAAGGCATCGACGGCTCATATCGGGAGACAAC
Dnmt3a-116kb	GGCTCTGATCTCTGGGTACCTTCGAGACCACTGCTGCTTCCTTTCCGCAAGGCCCAGTAACCGGCTCATATCGGGAGACAAC
Dnmt3a-116kb	GGCTCTGATCTCTGGGTACCTTGACCACAGTGAAATCTGATTGGTGCTTGAAAAGATATTTCGGCTCATATCGGGAGACAAC
Dnmt3a-116kb	GGCTCTGATCTCTGGGTACCTCATACTCCTGTCACTGAGCTCTTCTGAAAGGTCTTATTTCCGGCTCATATCGGGAGACAAC
Dnmt3a-116kb	GGCTCTGATCTCTGGGTACCTTATTTTCTCCTTTGACACAGAAATCCCCTGCAAAGAAGCTCGGCTCATATCGGGAGACAAC
Dnmt3a-116kb	GGCTCTGATCTCTGGGTACCTGCCATGCAATTAGTAAATCTTTGGGATGTGTACCCTCCAGCGGCTCATATCGGGAGACAAC
Dnmt3a-116kb	GGCTCTGATCTCTGGGTACCTAACCCCCACATCCTGTTTTTCCTGAGCAACCAGAGAAACCCGGCTCATATCGGGAGACAAC
Dnmt3a-116kb	GGCTCTGATCTCTGGGTACCTTTGACCTTGCACATCTAGTGTAAGTATCCACTGCATGGGCCGGCTCATATCGGGAGACAAC
Dnmt3a-116kb	GGCTCTGATCTCTGGGTACCTTGCTGAATCGTGGCTTTCTGATGGGAACTCTAACTTCATACGGCTCATATCGGGAGACAAC
Dnmt3a-116kb	GGCTCTGATCTCTGGGTACCTTCTCTGTGCCCTGCTCTGCATTCCTCAAGCCAACATGCCACGGCTCATATCGGGAGACAAC
Dnmt3a-116kb	GGCTCTGATCTCTGGGTACCTGCAGCCTCCTGAAACAGGAGTACCCCAAAGAACGATTATGCGGCTCATATCGGGAGACAAC
Dnmt3a-116kb	GGCTCTGATCTCTGGGTACCTGGCATGGAATTGGGTTGTCTGCCACTGTCTGTGTCCTTCTCGGCTCATATCGGGAGACAAC
Dnmt3a-116kb	GGCTCTGATCTCTGGGTACCTTCCTTCACTGTGGCCACCATGTCTTCTCTGGCAATGACACCGGCTCATATCGGGAGACAAC
Dnmt3a-116kb	GGCTCTGATCTCTGGGTACCTCCGGGCACTTAGATATTCACATGGCATGGGAATGAAAATCCGGCTCATATCGGGAGACAAC
Dnmt3a-116kb	GGCTCTGATCTCTGGGTACCTTTGAATTTTATCTGTTCAAATTTAAAGGCATGAAACGACACGGCTCATATCGGGAGACAAC
Dnmt3a-116kb	GGCTCTGATCTCTGGGTACCTGGGCAGCCCTGTGCAGCAGCTTGTGGTCGCTCTTTAGTACCGGCTCATATCGGGAGACAAC
Dnmt3a-116kb	GGCTCTGATCTCTGGGTACCTTGACGTCACTTCAAGTTGCGAGCCATTTCTTCTACATGTTCGGCTCATATCGGGAGACAAC
Dnmt3a-116kb	GGCTCTGATCTCTGGGTACCTCAGTTCATAGACAGTGGATTGTTGTTGTATGGTGTGATGTCGGCTCATATCGGGAGACAAC
Dnmt3a-116kb	GGCTCTGATCTCTGGGTACCTGCTAATACATCATTTCCTTTATGGCCTATTATTTGTGCTACGGCTCATATCGGGAGACAAC
Dnmt3a-116kb	GGCTCTGATCTCTGGGTACCTGGAAAACTTTATTTCTAAATGTACACAGGCTGATCCCTTTCGGCTCATATCGGGAGACAAC
Dnmt3a-116kb	GGCTCTGATCTCTGGGTACCTCAAAATCACCGATCTCAGTTACCATAGAGACATAGTGATACGGCTCATATCGGGAGACAAC
Dnmt3a-116kb	GGCTCTGATCTCTGGGTACCTTAGTGACTTTGTTCCTACAAAATTCTAAGACATATTTAGTCGGCTCATATCGGGAGACAAC
Dnmt3a-116kb	GGCTCTGATCTCTGGGTACCTTTCATAAAATCCTATTGCTTTTAGTGTTTAATTCCTGTGACGGCTCATATCGGGAGACAAC
Dnmt3a-116kb	GGCTCTGATCTCTGGGTACCTTTAGGAAATGTCTTATCATGCCAGTGGACTCTTTTTTGAACGGCTCATATCGGGAGACAAC
Dnmt3a-116kb	GGCTCTGATCTCTGGGTACCTGTTTCTTAGCTGTTGATTGTAGTGTGTGGAACATTACTGGCGGCTCATATCGGGAGACAAC
Dnmt3a-116kb	GGCTCTGATCTCTGGGTACCTATAAGTAAGAAAGGCTTTAAGACAAAACAGCATTAAAACACGGCTCATATCGGGAGACAAC
Dnmt3a-116kb	GGCTCTGATCTCTGGGTACCTATTACTGTATAGCCAAATTTCAGAGTATGTGCTTATTTAACGGCTCATATCGGGAGACAAC
Dnmt3a-116kb	GGCTCTGATCTCTGGGTACCTTGTCCTACTTCCCCCACCATGAGTAAATAAACAAATCATTCGGCTCATATCGGGAGACAAC
Dnmt3a-116kb	GGCTCTGATCTCTGGGTACCTGTGTCTGTACTTCTCTGGAAATGCATGACAAATATGATAACGGCTCATATCGGGAGACAAC
Dnmt3a-116kb	GGCTCTGATCTCTGGGTACCTTTTCTGTCCATTCTAATGCACTCTTGCTTAGCTTCCTATACGGCTCATATCGGGAGACAAC
Dnmt3a-116kb	GGCTCTGATCTCTGGGTACCTTAAATTAATTAGTAGATGATTTTACAAAGAATGATAATATCGGCTCATATCGGGAGACAAC
Dnmt3a-116kb	GGCTCTGATCTCTGGGTACCTAAGAAAAACTTCAAAAAGGCTAAATGAGATTGATAGTTGTCGGCTCATATCGGGAGACAAC
Dnmt3a-116kb	GGCTCTGATCTCTGGGTACCTCTGAAGTGGATTTGTGTTCTCAGAAGTCAGATTAAACAGACGGCTCATATCGGGAGACAAC
Dnmt3a-116kb	GGCTCTGATCTCTGGGTACCTCTAAGTCTAGTCACGACTGTGTGCAGTCGACTTGAAGCACCGGCTCATATCGGGAGACAAC
Dnmt3a-116kb	GGCTCTGATCTCTGGGTACCTAGGCTGGTCTTTTTCATAATGCCCAGGAACTCTTGCTTCCCGGCTCATATCGGGAGACAAC
Dnmt3a-116kb	GGCTCTGATCTCTGGGTACCTGCCTTTCCATCTCCACCAGCCTCCTGCACTGTTTGTGGTACGGCTCATATCGGGAGACAAC
Dnmt3a-116kb	GGCTCTGATCTCTGGGTACCTGCCTCATCAGTCACATTCTTGCTGATGCACTTCATATTTACGGCTCATATCGGGAGACAAC
Dnmt3a-116kb	GGCTCTGATCTCTGGGTACCTCCAGAGGTCATCATTAGAGCAGGAAGGCTTTCAGGGTTTCCGGCTCATATCGGGAGACAAC
Dnmt3a-116kb	GGCTCTGATCTCTGGGTACCTTCTGTCTTTCTCAGACATTTTCTGAAGCATCTCTGTCAAGCGGCTCATATCGGGAGACAAC
Dnmt3a-116kb	GGCTCTGATCTCTGGGTACCTGTCACTAAAGGTCCTTTCCTGTCCTCTATCCATTTTGTTTCGGCTCATATCGGGAGACAAC
Dnmt3a-116kb	GGCTCTGATCTCTGGGTACCTCTTTATCTCAACTTCTTCTTTCTGGTTCAAAGACCAAGGTCGGCTCATATCGGGAGACAAC
Dnmt3a-116kb	GGCTCTGATCTCTGGGTACCTCGTTTGAATTCATCTCTCTTCTCCAATTTTCACCGTCTCTCGGCTCATATCGGGAGACAAC
Dnmt3a-116kb	GGCTCTGATCTCTGGGTACCTTCCCTTTAATCAGTTTATTCTGGCAGGCGGTCATGCCTAGCGGCTCATATCGGGAGACAAC
Dnmt3a-116kb	GGCTCTGATCTCTGGGTACCTAGGTGTGGCTGCCAGAACCTAGGCTTTTGCCTAGAATCTCCGGCTCATATCGGGAGACAAC
Dnmt3a-116kb	GGCTCTGATCTCTGGGTACCTGTTACAGTAGAACTTTTACAGAGGGACTAGTATACCCTGACGGCTCATATCGGGAGACAAC
Dnmt3a-116kb	GGCTCTGATCTCTGGGTACCTTATCCGGAAGCTCGGCAACAGGGAGACATTAGAGCTGCCCCGGCTCATATCGGGAGACAAC
Dnmt3a-116kb	GGCTCTGATCTCTGGGTACCTCAGGAAGCACAAGTGAAGAGCCCTTTGCCTGATGTGACATCGGCTCATATCGGGAGACAAC
Dnmt3a-116kb	GGCTCTGATCTCTGGGTACCTCAGTTCATAATTAACTTTCATTTTGTACCATCTACCTGGTCGGCTCATATCGGGAGACAAC
Dnmt3a-116kb	GGCTCTGATCTCTGGGTACCTCAGATCAGTGTCTTGTTTATTTACTTCCTTCCTTATCGTACGGCTCATATCGGGAGACAAC
Dnmt3a-116kb	GGCTCTGATCTCTGGGTACCTCATCTCACCAACTAGATAAATATCTTTTAAAGATGTCTGACGGCTCATATCGGGAGACAAC
Dnmt3a-116kb	GGCTCTGATCTCTGGGTACCTTTGTATTTGAAAGAATAGCATCCTTGTGTTACGTATTCTTCGGCTCATATCGGGAGACAAC
Dnmt3a-116kb	GGCTCTGATCTCTGGGTACCTGCTGTGTGCCTTTGGCATTCTTTGAACTAAATACCAAGGGCGGCTCATATCGGGAGACAAC
Dnmt3a-116kb	GGCTCTGATCTCTGGGTACCTTTAGGGATTTCTTTAAATCTCCTGAGAATTTCTTGATGAACGGCTCATATCGGGAGACAAC
Dnmt3a-116kb	GGCTCTGATCTCTGGGTACCTAGTTTCATGGTTTCTGATCAGTTTCACAATTGTTCCATTGCGGCTCATATCGGGAGACAAC
Dnmt3a-116kb	GGCTCTGATCTCTGGGTACCTTTCAGAATAACTATCCTATTTACTTTGAATCTTTGGAAAACGGCTCATATCGGGAGACAAC
Dnmt3a-116kb	GGCTCTGATCTCTGGGTACCTATGTCTCATATTTGGCCTAATATGCAAACTAATTCTGTAACGGCTCATATCGGGAGACAAC
Dnmt3a-116kb	GGCTCTGATCTCTGGGTACCTTTACCTTATCGTCTGTCTTTATCTTGGTGCCAAGCTAGGACGGCTCATATCGGGAGACAAC
Dnmt3a-116kb	GGCTCTGATCTCTGGGTACCTTGCACTCATGAAAAATGACATTTACAATGAAGCCAAAGATCGGCTCATATCGGGAGACAAC
Dnmt3a-116kb	GGCTCTGATCTCTGGGTACCTCTAGGGATTACTGTGGAGGGCGGGGTGTCCTGGCAGGAAACGGCTCATATCGGGAGACAAC
Dnmt3a-116kb	GGCTCTGATCTCTGGGTACCTGCATTGGAACCAGAGCCCTGATGCTCCAGAGGGGCTGCCACGGCTCATATCGGGAGACAAC
Dnmt3a-116kb	GGCTCTGATCTCTGGGTACCTGACTCCTGGGCTGTTGCTGCTCATTGATGAGCATTATCCTCGGCTCATATCGGGAGACAAC
Dnmt3a-116kb	GGCTCTGATCTCTGGGTACCTATTGAAGATCTGTAGCCTTATCAAGTTTTCCGTTAAAAAACGGCTCATATCGGGAGACAAC
Dnmt3a-116kb	GGCTCTGATCTCTGGGTACCTTTAAAGATAAAAAACAAAAGCCCCACTGTCTGTCTGCTGACGGCTCATATCGGGAGACAAC
Dnmt3a-116kb	GGCTCTGATCTCTGGGTACCTTAAGGAGCAGGACTAGAATAAAAGAGGAGAGGCCAGCTGGCGGCTCATATCGGGAGACAAC
Dnmt3a-116kb	GGCTCTGATCTCTGGGTACCTAGGCACCAGCTGTGCAGCATTTGAGAAGCTGTAGTGCTGTCGGCTCATATCGGGAGACAAC
Dnmt3a-116kb	GGCTCTGATCTCTGGGTACCTACTGTTGTGGCCATGGACACAGTAGACACCTTAAGTTTAACGGCTCATATCGGGAGACAAC
Dnmt3a-116kb	GGCTCTGATCTCTGGGTACCTAAAAACTGTGGTAGCAATTTGGGGTAGAAATTTAAGCTAACGGCTCATATCGGGAGACAAC
Dnmt3a-116kb	GGCTCTGATCTCTGGGTACCTATGAAATAAAGTATATTTGACCGTCTCATTGTTTGCATAGCGGCTCATATCGGGAGACAAC
Dnmt3a-116kb	GGCTCTGATCTCTGGGTACCTTCAGGATTTGTTCAGGTTCTCAGACTTAAAGGTCAGATGTCGGCTCATATCGGGAGACAAC
Dnmt3a-116kb	GGCTCTGATCTCTGGGTACCTATACTGGGGACTCCCAGTGGTCTAGCTTTTTGCTTACTTACGGCTCATATCGGGAGACAAC
Dnmt3a-116kb	GGCTCTGATCTCTGGGTACCTCTTCACAGCAACCCTGATGGCATGTCTATCACCAGTCTGTCGGCTCATATCGGGAGACAAC
Dnmt3a-116kb	GGCTCTGATCTCTGGGTACCTAAAAGCCAAGTACAGCCTCAGTGAGGCCGAGTGACAGGAACGGCTCATATCGGGAGACAAC
Dnmt3a-116kb	GGCTCTGATCTCTGGGTACCTAAGGCAAGGGTGTTGGGGTTTGTGTCCACATCCCACCTTCCGGCTCATATCGGGAGACAAC
Dnmt3a-116kb	GGCTCTGATCTCTGGGTACCTTTCAGTCTTCCTTCCATCTCCTGCTTCCTGTTGTGCTAAGCGGCTCATATCGGGAGACAAC
Dnmt3a-116kb	GGCTCTGATCTCTGGGTACCTGCCTTTGGGGCAGAGATAGTCAACAGTTAAAGTGTAGTGTCGGCTCATATCGGGAGACAAC
Dnmt3a-116kb	GGCTCTGATCTCTGGGTACCTACCAATGGCACGTTTCAGAATCCAGAGGGATTGGTTGGACCGGCTCATATCGGGAGACAAC
Dnmt3a-116kb	GGCTCTGATCTCTGGGTACCTTAGAAGGCAGCGGTGGAAAGTGACTGAAGGAAAGCGAAGGCGGCTCATATCGGGAGACAAC
Dnmt3a-116kb	GGCTCTGATCTCTGGGTACCTTCAGTTCTCTTTCTTGAAGTTTGTGATAATCAGTCACTCACGGCTCATATCGGGAGACAAC
Dnmt3a-116kb	GGCTCTGATCTCTGGGTACCTTACCTCAGGATATTCTTTAATAACAATGTATATGAAACAGCGGCTCATATCGGGAGACAAC
Dnmt3a-116kb	GGCTCTGATCTCTGGGTACCTTGTAAGCAATTAGGATTCCATCAGTAAGTTAGAACTTTCACGGCTCATATCGGGAGACAAC
Dnmt3a-116kb	GGCTCTGATCTCTGGGTACCTTCTGTTCTTATATCGCAAAAATGTGTGCTCCAAAAGGCTTCGGCTCATATCGGGAGACAAC
Dnmt3a-116kb	GGCTCTGATCTCTGGGTACCTGTGTGCTCCAGAAGGCTTCGGCTCCCTCTCTGCTGAGCCCCGGCTCATATCGGGAGACAAC
Dnmt3a-116kb	GGCTCTGATCTCTGGGTACCTGGTGTGTAAGTAGTACCTGGGGCACTGGAGCACTTACATGCGGCTCATATCGGGAGACAAC
Dnmt3a-116kb	GGCTCTGATCTCTGGGTACCTTTTTTGTTTTCTCCTTAGTCTTAATGTCTCCATGGTCATACGGCTCATATCGGGAGACAAC
Dnmt3a-116kb	GGCTCTGATCTCTGGGTACCTCCTACACCTTCCAAAAGCCTCCACTAGATGGCAGCCATAACGGCTCATATCGGGAGACAAC
Dnmt3a-116kb	GGCTCTGATCTCTGGGTACCTCCTTATGTCCTTTTAGGGGAGGTTGACACTATCAAGTAAACGGCTCATATCGGGAGACAAC
Dnmt3a-116kb	GGCTCTGATCTCTGGGTACCTAGGTTTCTAGAATCTCAGGGCTTGTATTCAAAACAAAACTCGGCTCATATCGGGAGACAAC
Dnmt3a-116kb	GGCTCTGATCTCTGGGTACCTTTAATTAGTCTATCAGCACTCTAGCAACTTTTCTTCTAAGCGGCTCATATCGGGAGACAAC
Dnmt3a-116kb	GGCTCTGATCTCTGGGTACCTTCTGAAAAAATTCGTCTATCTTTTGGTCAAAACATTTTCACGGCTCATATCGGGAGACAAC
Dnmt3a-116kb	GGCTCTGATCTCTGGGTACCTCAATTTGCAGCTCTTGATGTCTTTGATAAACCTACTGTTGCGGCTCATATCGGGAGACAAC
Dnmt3a-116kb	GGCTCTGATCTCTGGGTACCTGTTCAAGCAATTTGTTCATGCTAAGGGTCTAATTATCTAGCGGCTCATATCGGGAGACAAC
Dnmt3a-116kb	GGCTCTGATCTCTGGGTACCTACAGAGTCCTTAAGCCTGATTTCTCTAATTAGAGGTTACTCGGCTCATATCGGGAGACAAC
Dnmt3a-116kb	GGCTCTGATCTCTGGGTACCTGAGTTTCACTTCAGTTTGTGGCTGGTTTTTTCTGACAGAGCGGCTCATATCGGGAGACAAC
Dnmt3a-116kb	GGCTCTGATCTCTGGGTACCTCAAACCAAACTGGGATTGCTTCATGTCTGTATTATTTTCACGGCTCATATCGGGAGACAAC
Dnmt3a-116kb	GGCTCTGATCTCTGGGTACCTTTCTGACAAGAAGCGAAGGGTCATGTCCTTCTACTGCAACCGGCTCATATCGGGAGACAAC
Dnmt3a-116kb	GGCTCTGATCTCTGGGTACCTGGACTCATTGAGTTTGTAACAGAGCTGCCACACTGTAGTCCGGCTCATATCGGGAGACAAC
Dnmt3a-116kb	GGCTCTGATCTCTGGGTACCTCAAGTGGAAGCCAGCCGATGGGACACTATCTGGGATTGACCGGCTCATATCGGGAGACAAC
Dnmt3a-116kb	GGCTCTGATCTCTGGGTACCTTCTTATTTTTAAATCATTAAAGATAATTTGGAGGAGGTAGCGGCTCATATCGGGAGACAAC
Dnmt3a-116kb	GGCTCTGATCTCTGGGTACCTTCCTCTTACCATGAAGAGTACATCTAAGTCCCCAGTGGGTCGGCTCATATCGGGAGACAAC
Dnmt3a-116kb	GGCTCTGATCTCTGGGTACCTCTGAGTTCTAGAGATAAAGTTCAGGTTGCCAAGTTTGTAGCGGCTCATATCGGGAGACAAC
Dnmt3a-116kb	GGCTCTGATCTCTGGGTACCTTTTTTGGGTATTGTTTGGTTTGCCTATCAAAAATTTGAGTCGGCTCATATCGGGAGACAAC
Dnmt3a-116kb	GGCTCTGATCTCTGGGTACCTCTTAAAAACCTTTGCCTCAAATAATCCTCTCAGTAAAGGTCGGCTCATATCGGGAGACAAC
Dnmt3a-116kb	GGCTCTGATCTCTGGGTACCTAAGGAGCCTGAGCTCCCACAAACCAGAAAATGTTACAAACCGGCTCATATCGGGAGACAAC
Dnmt3a-116kb	GGCTCTGATCTCTGGGTACCTGTGAGAATAAGAAGTAAAAGAAAACATGGTAAACTCCCTCCGGCTCATATCGGGAGACAAC
Dnmt3a-116kb	GGCTCTGATCTCTGGGTACCTAGAGTCTTAGTTGTCAGGTATAAAAATGTGTGGACTTGGTCGGCTCATATCGGGAGACAAC
Dnmt3a-116kb	GGCTCTGATCTCTGGGTACCTCTTTATTTGTAACAGTAGGAGGTTAAAAATGGAAAATGTTCGGCTCATATCGGGAGACAAC
Dnmt3a-116kb	GGCTCTGATCTCTGGGTACCTAATTAATTTTGGGGAGAAAAAAAACCCTGGAAAGTAGCAACGGCTCATATCGGGAGACAAC
Dnmt3a-116kb	GGCTCTGATCTCTGGGTACCTGAACTAGAAATCTCAATGAGAAAAAATAAATATCAGAGTACGGCTCATATCGGGAGACAAC
Dnmt3a-116kb	GGCTCTGATCTCTGGGTACCTCATCTAATCTGGACTGGAAGAAAATTACTGAAAGATAAATCGGCTCATATCGGGAGACAAC
Dnmt3a-116kb	GGCTCTGATCTCTGGGTACCTGGGATATTAGAATATAGAATGCTGTGAAAGAGATGAAGACCGGCTCATATCGGGAGACAAC
Dnmt3a-116kb	GGCTCTGATCTCTGGGTACCTAGATGAAATTCTAGCATCTAGGTTAAAGAAAGTCAGTTGACGGCTCATATCGGGAGACAAC
Dnmt3a-116kb	GGCTCTGATCTCTGGGTACCTATTAGCCTTCCAGAGCGTGAAATAAAGATAGAGGCAACAGCGGCTCATATCGGGAGACAAC
Dnmt3a-116kb	GGCTCTGATCTCTGGGTACCTGCAAATCTCAGCAAATCCTAGTGATTATTTTCAAAGAGAGCGGCTCATATCGGGAGACAAC
Dnmt3a-116kb	GGCTCTGATCTCTGGGTACCTACGGAATTTGATGCCCTTTTTCGCACCTTCTATACATCAGCGGCTCATATCGGGAGACAAC
Dnmt3a-116kb	GGCTCTGATCTCTGGGTACCTAAAAAGATTAAAACTGGTTACTAGTTTATTACTTTCTTAGCGGCTCATATCGGGAGACAAC
Dnmt3a-116kb	GGCTCTGATCTCTGGGTACCTGGCTAATACATTTTTTGTAGTTTTTTTCTTAGATGTAATCCGGCTCATATCGGGAGACAAC
Dnmt3a-116kb	GGCTCTGATCTCTGGGTACCTAAGGCAATTTTTAATTTCCAAATATCTGAGACTTTAGTATCGGCTCATATCGGGAGACAAC
Dnmt3a-116kb	GGCTCTGATCTCTGGGTACCTTTGGGTGCTCTCTTTGCACCCAAACTTGGTCAAAGGTAATCGGCTCATATCGGGAGACAAC
Dnmt3a-116kb	GGCTCTGATCTCTGGGTACCTGAACAATTCTTCTAAATAATTTTTGTGAGTTTAAAAAAATCGGCTCATATCGGGAGACAAC
Dnmt3a-116kb	GGCTCTGATCTCTGGGTACCTTTTCACCTTGTTAAGGTGAGTCTCTACATTGCCATGATATCGGCTCATATCGGGAGACAAC
Dnmt3a-175kb	GGCTCTGATCTCTGGGTACCTTGAGATTTCATCAATAGCCCTTGCAAGTGTTGGGGGAAGAGTTCGTTCGCCTCGACCTTCA
Dnmt3a-175kb	GGCTCTGATCTCTGGGTACCTTGTGAACATTACAATAACGTAAGTAAGGTGGTGACAAGCCGTTCGTTCGCCTCGACCTTCA
Dnmt3a-175kb	GGCTCTGATCTCTGGGTACCTGGAAAGATGGTGTGCAGGTGTGCGATGGTGACCTGGAAACGTTCGTTCGCCTCGACCTTCA
Dnmt3a-175kb	GGCTCTGATCTCTGGGTACCTCCCTACAATTTCCAGCGAAGACTGCTTCTTTTACTCCCATGTTCGTTCGCCTCGACCTTCA
Dnmt3a-175kb	GGCTCTGATCTCTGGGTACCTCAGCCCAGAGCCTGGGAAAGTCCTACAATCTTGAGAAGTCGTTCGTTCGCCTCGACCTTCA
Dnmt3a-175kb	GGCTCTGATCTCTGGGTACCTTGGTACACTGACACAGCACCTTCCCTCATGCCCCAGCAGAGTTCGTTCGCCTCGACCTTCA
Dnmt3a-175kb	GGCTCTGATCTCTGGGTACCTCCTGGGATTTTAAACTTAATTCTTGACATCATAGGACTCCGTTCGTTCGCCTCGACCTTCA
Dnmt3a-175kb	GGCTCTGATCTCTGGGTACCTGTTTTAAAAGACTTTTATGCAACAACCAAGGAGGGGCATGGTTCGTTCGCCTCGACCTTCA
Dnmt3a-175kb	GGCTCTGATCTCTGGGTACCTCATGTCGCAGTTATCTGTGGAGGTTTGGGGATTAGTTCTTGTTCGTTCGCCTCGACCTTCA
Dnmt3a-175kb	GGCTCTGATCTCTGGGTACCTCTTCTACCTTGGTGAAATCGAGTCTGTCTTGCTTTTGCCAGTTCGTTCGCCTCGACCTTCA
Dnmt3a-175kb	GGCTCTGATCTCTGGGTACCTGTACCATATACTGGCCCATAAGCTTCTGTCTCCGACTCCCGTTCGTTCGCCTCGACCTTCA
Dnmt3a-175kb	GGCTCTGATCTCTGGGTACCTTTGGATTTCTTAAATGAGTTCCAGGGTCAAGCAAGGGCTTGTTCGTTCGCCTCGACCTTCA
Dnmt3a-175kb	GGCTCTGATCTCTGGGTACCTAGGAGTGTGTGCCACATGCTTCCATGAGGACAGAGGGTGGGTTCGTTCGCCTCGACCTTCA
Dnmt3a-175kb	GGCTCTGATCTCTGGGTACCTAGCAGGTATGAGACCCCTGTGCTCAGGTGGCTGAGGACAGGTTCGTTCGCCTCGACCTTCA
Dnmt3a-175kb	GGCTCTGATCTCTGGGTACCTCCAGGCTCTTGGTCCCCTAATGACACCAACCTCGTGGATGGTTCGTTCGCCTCGACCTTCA
Dnmt3a-175kb	GGCTCTGATCTCTGGGTACCTCTGGCAGAAAGCAGGCACTGTTGTGAGCTGGCTGATGAGGGTTCGTTCGCCTCGACCTTCA
Dnmt3a-175kb	GGCTCTGATCTCTGGGTACCTCAGGTAGGCTGCGCCCAGAGCATAGAGCGCACAGCGGTTAGTTCGTTCGCCTCGACCTTCA
Dnmt3a-175kb	GGCTCTGATCTCTGGGTACCTGGTAGGCAGATTCTCTTCGTTGACCTGAGCCACATCCTGTGTTCGTTCGCCTCGACCTTCA
Dnmt3a-175kb	GGCTCTGATCTCTGGGTACCTTAACATAGATAGGCTTCCAGAGATTTTCCCTGACAATTTAGTTCGTTCGCCTCGACCTTCA
Dnmt3a-175kb	GGCTCTGATCTCTGGGTACCTGTCTACACGCTCCCACCTGACCTCTCCCCAGTCTTCTTAGGTTCGTTCGCCTCGACCTTCA
Dnmt3a-175kb	GGCTCTGATCTCTGGGTACCTATGTCTCATCTCTCTAGACTAAATCTTTGTCCCAAAACCTGTTCGTTCGCCTCGACCTTCA
Dnmt3a-175kb	GGCTCTGATCTCTGGGTACCTGGAGGCTGAAGTCTTCCTTACAAAGCTAGAGAAAATGGTTGTTCGTTCGCCTCGACCTTCA
Dnmt3a-175kb	GGCTCTGATCTCTGGGTACCTTGGAATAATCTGTGAGCTGGGGGCTCCTAAATCCCCACTAGTTCGTTCGCCTCGACCTTCA
Dnmt3a-175kb	GGCTCTGATCTCTGGGTACCTCATAGAGACAATGGCCGCATCTCCCTACTCTGTGGCTCCAGTTCGTTCGCCTCGACCTTCA
Dnmt3a-175kb	GGCTCTGATCTCTGGGTACCTTATAGTGAGCACCACTGTCCAAGCCCTCCTCATTACCATTGTTCGTTCGCCTCGACCTTCA
Dnmt3a-175kb	GGCTCTGATCTCTGGGTACCTCCATAGCATTGCCGAAGCTTGGCTGATTGGCTTGGCTTGTGTTCGTTCGCCTCGACCTTCA
Dnmt3a-175kb	GGCTCTGATCTCTGGGTACCTCACTAAAAGCTGCGGGTGCCATCAGAAGACTGGAACTCAAGTTCGTTCGCCTCGACCTTCA
Dnmt3a-175kb	GGCTCTGATCTCTGGGTACCTGAATTGGAAATTCTATCTCTTAGGGTAAATAAAGGAAATTGTTCGTTCGCCTCGACCTTCA
Dnmt3a-175kb	GGCTCTGATCTCTGGGTACCTGCAGCACACTTCCAGCCAGGCAGAAAGGTCTTAGGTCCTGGTTCGTTCGCCTCGACCTTCA
Dnmt3a-175kb	GGCTCTGATCTCTGGGTACCTGATTACCACATTGTCTGCCCACAAATCTCAGTGCAGGCTTGTTCGTTCGCCTCGACCTTCA
Dnmt3a-175kb	GGCTCTGATCTCTGGGTACCTTAAAGACATGGGCCCCAGGCTTGGGACACTGTGGCTTTCCGTTCGTTCGCCTCGACCTTCA
Dnmt3a-175kb	GGCTCTGATCTCTGGGTACCTGAAAGGATTTTTAAATGAACACAATTTTTTCAGGACCTCTGTTCGTTCGCCTCGACCTTCA
Dnmt3a-175kb	GGCTCTGATCTCTGGGTACCTGGGCTTTTGAATGCCCTCTCTGGAATTTTTGGGGTAGCACGTTCGTTCGCCTCGACCTTCA
Dnmt3a-175kb	GGCTCTGATCTCTGGGTACCTAGACCCCATGAGGGACTTGAAATATTCGAGGCACAGAGATGTTCGTTCGCCTCGACCTTCA
Dnmt3a-175kb	GGCTCTGATCTCTGGGTACCTTTCTGGATGACCTTGTGTCCTCTTTACCTTAAGGATGACCGTTCGTTCGCCTCGACCTTCA
Dnmt3a-175kb	GGCTCTGATCTCTGGGTACCTGAGCCGTGAATTAGTTTCTGGGGCTTCCCAGACAAGAGCAGTTCGTTCGCCTCGACCTTCA
Dnmt3a-175kb	GGCTCTGATCTCTGGGTACCTCATAGTTTGGGGTCTTCATGAATAGCCAACCAGAGTCCCTGTTCGTTCGCCTCGACCTTCA
Dnmt3a-175kb	GGCTCTGATCTCTGGGTACCTACACCATCACAACTGTCAAGCAACAGTTGCAAGTATTCCTGTTCGTTCGCCTCGACCTTCA
Dnmt3a-175kb	GGCTCTGATCTCTGGGTACCTCTGTACCTGGCTATACAGGCCCCTCCCCATGATCCTCATCGTTCGTTCGCCTCGACCTTCA
Dnmt3a-175kb	GGCTCTGATCTCTGGGTACCTGCCCCGCCCACATCCGGCCCCACCTGAACAGCCAGCACCAGTTCGTTCGCCTCGACCTTCA
Dnmt3a-175kb	GGCTCTGATCTCTGGGTACCTCGGATGAGGTCCACCACCACCTCCTCGTTGGCCAGCTCAAGTTCGTTCGCCTCGACCTTCA
Dnmt3a-175kb	GGCTCTGATCTCTGGGTACCTCTTATGAGGGCCAGCAGGCCATAGAGTGCCTCATAGTGTTGTTCGTTCGCCTCGACCTTCA
Dnmt3a-175kb	GGCTCTGATCTCTGGGTACCTTGGATGTTCGTCTCCTCCTTACAGCTCAGGTAGATGTGCCGTTCGTTCGCCTCGACCTTCA
Dnmt3a-175kb	GGCTCTGATCTCTGGGTACCTTATAGCTGCTGGGAGTGCTGGGGACAGAACAGCCATGGTCGTTCGTTCGCCTCGACCTTCA
Dnmt3a-175kb	GGCTCTGATCTCTGGGTACCTTTGGTGGGAGCAGAGTGGATGGGGAGGAAGGCCCATCTGAGTTCGTTCGCCTCGACCTTCA
Dnmt3a-175kb	GGCTCTGATCTCTGGGTACCTGGGAGATAATAGCTATATGTGGTACCCATCTCCATTCTCAGTTCGTTCGCCTCGACCTTCA
Dnmt3a-175kb	GGCTCTGATCTCTGGGTACCTAACTGGTTAACCTGGCCAACTGAAGGAGGGAGGAGGCAGGGTTCGTTCGCCTCGACCTTCA
Dnmt3a-175kb	GGCTCTGATCTCTGGGTACCTCCAGAACTCAAGCAGTGACTTAGAGACTGGGAGCTTGGGAGTTCGTTCGCCTCGACCTTCA
Dnmt3a-175kb	GGCTCTGATCTCTGGGTACCTTATAAGCCTGGCCTCCTCTGGGGCTTGTTTGTTTCGTGGTGTTCGTTCGCCTCGACCTTCA
Dnmt3a-175kb	GGCTCTGATCTCTGGGTACCTCACTTACCTTCTTCATGAAGACAGTGTCCTGCCGGGAGCAGTTCGTTCGCCTCGACCTTCA
Dnmt3a-175kb	GGCTCTGATCTCTGGGTACCTTGTCCACTTTCAACTTCAGGACCGAGATGTCACCAAGGGTGTTCGTTCGCCTCGACCTTCA
Dnmt3a-175kb	GGCTCTGATCTCTGGGTACCTTAGGGAGGGATGGAGGAGCCCGTTAGCCCACGTGAGGCCAGTTCGTTCGCCTCGACCTTCA
Dnmt3a-175kb	GGCTCTGATCTCTGGGTACCTCTGAGTTCACACAGTGTCACTAAGTTTTATCCCCAGTGCGGTTCGTTCGCCTCGACCTTCA
Dnmt3a-175kb	GGCTCTGATCTCTGGGTACCTAAGTAAGTCCCATGGATAGAAAAGACTCTGGTTATATCCTGTTCGTTCGCCTCGACCTTCA
Dnmt3a-175kb	GGCTCTGATCTCTGGGTACCTTTCACCTTACTCCAAATCCCCAGTGCCATGGCCCTATGTCGTTCGTTCGCCTCGACCTTCA
Dnmt3a-175kb	GGCTCTGATCTCTGGGTACCTCTTCTTCCCTAGACCTGAAATGTCCCTTAGTACCTGCTATGTTCGTTCGCCTCGACCTTCA
Dnmt3a-175kb	GGCTCTGATCTCTGGGTACCTTACTTTCTACTATTCTACTTTCAAATGCCCACAGTACTCTGTTCGTTCGCCTCGACCTTCA
Dnmt3a-175kb	GGCTCTGATCTCTGGGTACCTCCAGCCCTCAGCCCAGGCTCAAGCACACTGGCTCCCCACAGTTCGTTCGCCTCGACCTTCA
Dnmt3a-175kb	GGCTCTGATCTCTGGGTACCTCCTTGGCCAACGCCAGGGATGAATTCTAGCGAGTCTCACTGTTCGTTCGCCTCGACCTTCA
Dnmt3a-175kb	GGCTCTGATCTCTGGGTACCTCCTCCACCTGGGTATAAGGTGACTGGCCAAGGAGACAGGTGTTCGTTCGCCTCGACCTTCA
Dnmt3a-175kb	GGCTCTGATCTCTGGGTACCTCATTGCCCCCATCCCACCTCTACTGAAGGAGAGACCCAGGGTTCGTTCGCCTCGACCTTCA
Dnmt3a-175kb	GGCTCTGATCTCTGGGTACCTCACCTGATGGTAGAGAATTTGTGGCGGTTGCCATGGCGATGTTCGTTCGCCTCGACCTTCA
Dnmt3a-175kb	GGCTCTGATCTCTGGGTACCTATGAAACTGATGAGGATCTCTAGGACGAAGAGGCGGATTTGTTCGTTCGCCTCGACCTTCA
Dnmt3a-175kb	GGCTCTGATCTCTGGGTACCTGCGTCCTCCATGAGGGCAGTGGAGAGAAGGCGGTCCAGGAGTTCGTTCGCCTCGACCTTCA
Dnmt3a-175kb	GGCTCTGATCTCTGGGTACCTTTGCTGGGCAGGGCCGACATCATGTTGTTGCACTGGAAACGTTCGTTCGCCTCGACCTTCA
Dnmt3a-175kb	GGCTCTGATCTCTGGGTACCTGTGGATACCTGTGAGGAAGCCCGGGCAGGCATACTTAGGAGTTCGTTCGCCTCGACCTTCA
Dnmt3a-175kb	GGCTCTGATCTCTGGGTACCTACTAAGTATGTCTCTCTTGCATGGTGCGGAGAGAAGTTGGGTTCGTTCGCCTCGACCTTCA
Dnmt3a-175kb	GGCTCTGATCTCTGGGTACCTAAGCAGTCAGAAGAATTCTGGTGTAAAGTGTCCATCCTCTGTTCGTTCGCCTCGACCTTCA
Dnmt3a-175kb	GGCTCTGATCTCTGGGTACCTATAGAGCAGTTACCCTGTCCTCTCATGGGCCCTGAGGGTCGTTCGTTCGCCTCGACCTTCA
Dnmt3a-175kb	GGCTCTGATCTCTGGGTACCTCCTAGAAGGTCTACTCGGTACAGTTCAGTTGACATGTACGGTTCGTTCGCCTCGACCTTCA
Dnmt3a-175kb	GGCTCTGATCTCTGGGTACCTCATGGGGACAGCACGCAGGGGCAGTAAGTGTTAGAAGTGAGTTCGTTCGCCTCGACCTTCA
Dnmt3a-175kb	GGCTCTGATCTCTGGGTACCTACAGGATGAAGCTGGAGAAAGGCAAGAGTCTGGGAACAACGTTCGTTCGCCTCGACCTTCA
Dnmt3a-175kb	GGCTCTGATCTCTGGGTACCTAACGCCCACAGTGTGTACAATGCTTTGTTAAGACCAGGAGGTTCGTTCGCCTCGACCTTCA
Dnmt3a-175kb	GGCTCTGATCTCTGGGTACCTTCAAGACTTAGAGGGCAGAGGAAGTCACAGCTGCCTGCAGGTTCGTTCGCCTCGACCTTCA
Dnmt3a-175kb	GGCTCTGATCTCTGGGTACCTTCCACTCACATATCTGATGCAGCCCTGTGATAATGGGGCCGTTCGTTCGCCTCGACCTTCA
Dnmt3a-175kb	GGCTCTGATCTCTGGGTACCTCTGACCCAACTCAGTCGGCATAAATAGATACATCACACATGTTCGTTCGCCTCGACCTTCA
Dnmt3a-175kb	GGCTCTGATCTCTGGGTACCTTGCCAAATGCTCAGGTCACAAGGGTGTTTCCTGTTAAGTCGTTCGTTCGCCTCGACCTTCA
Dnmt3a-175kb	GGCTCTGATCTCTGGGTACCTTTTTGCAGACTGATACCTCTGCTGATTCTGAAGGCTTGCAGTTCGTTCGCCTCGACCTTCA
Dnmt3a-175kb	GGCTCTGATCTCTGGGTACCTAGGGGGATGTGGGCATTCCCCAGACTGTCACCATATGACAGTTCGTTCGCCTCGACCTTCA
Dnmt3a-175kb	GGCTCTGATCTCTGGGTACCTGGGTACAAATGAACAAGGGTCAACTCAGCAAAACTGCAGCGTTCGTTCGCCTCGACCTTCA
Dnmt3a-175kb	GGCTCTGATCTCTGGGTACCTCACAGACCGAGGAGAGGTTAGACAACTGAATTCGGGAAGTGTTCGTTCGCCTCGACCTTCA
Dnmt3a-175kb	GGCTCTGATCTCTGGGTACCTGCAATGGCTGCTCGGAGTGAGGGCTCTGTGTACACAAGCCGTTCGTTCGCCTCGACCTTCA
Dnmt3a-175kb	GGCTCTGATCTCTGGGTACCTCTGGGAGCAGAGGTGGGAGCAGGGTGGTGCAATAAACAGAGTTCGTTCGCCTCGACCTTCA
Dnmt3a-175kb	GGCTCTGATCTCTGGGTACCTTCCGAACCTTTAGATGTTCACATTAGAAACTGAGATCTTCGTTCGTTCGCCTCGACCTTCA
Dnmt3a-175kb	GGCTCTGATCTCTGGGTACCTTTCTCCTGGTGTTCCTGAAGGTGGACATAGAAACATCGAAGTTCGTTCGCCTCGACCTTCA
Dnmt3a-175kb	GGCTCTGATCTCTGGGTACCTCAATAACCTAGTTGTGAGATGTCCAAAGTCTAGGCGGGCAGTTCGTTCGCCTCGACCTTCA
Dnmt3a-175kb	GGCTCTGATCTCTGGGTACCTCTGTGGCTGACCACTCACGCTCCCTAGGGAAACTGCATATGTTCGTTCGCCTCGACCTTCA
Dnmt3a-175kb	GGCTCTGATCTCTGGGTACCTAACCCGGTGGGCGTGGGAACAACAGAGCTCAACCCCAGCAGTTCGTTCGCCTCGACCTTCA
Dnmt3a-175kb	GGCTCTGATCTCTGGGTACCTGAAAGCTGAGATGCATTAGGAGATATAGGAAACATAGGGGGTTCGTTCGCCTCGACCTTCA
Dnmt3a-175kb	GGCTCTGATCTCTGGGTACCTGAGGCAAATGGCCTGGGGAAGGGCACCAGGTAGGCAGACGGTTCGTTCGCCTCGACCTTCA
Dnmt3a-175kb	GGCTCTGATCTCTGGGTACCTGACAAATGACCGCAAGACCCACATGGTCTTAGTGACAAGGGTTCGTTCGCCTCGACCTTCA
Dnmt3a-175kb	GGCTCTGATCTCTGGGTACCTACCAGTGGGCACACAAAGCCACCATTATTAACAAAGGGAAGTTCGTTCGCCTCGACCTTCA
Dnmt3a-175kb	GGCTCTGATCTCTGGGTACCTGAAGTTGTGACCACAGAGGCAGAGCAGGGACAGGATAGGGGTTCGTTCGCCTCGACCTTCA
Dnmt3a-175kb	GGCTCTGATCTCTGGGTACCTGCTTACCTGAAGGAGGGACTTCAGCAACATGATCTGGGTCGTTCGTTCGCCTCGACCTTCA
Dnmt3a-175kb	GGCTCTGATCTCTGGGTACCTCCGGTTCCTATTCTCCCTGTAGGCCAGAGACATGGTCTCAGTTCGTTCGCCTCGACCTTCA
Dnmt3a-175kb	GGCTCTGATCTCTGGGTACCTAGGATGGCAATAGAGTGCTCGGCTGCACCCCCCACTCCTGGTTCGTTCGCCTCGACCTTCA
Dnmt3a-175kb	GGCTCTGATCTCTGGGTACCTTGTTCTCACCAGGAGGCTTGTTGGTGGACCCATGATTTCCGTTCGTTCGCCTCGACCTTCA
Dnmt3a-175kb	GGCTCTGATCTCTGGGTACCTTATGACCCCTCTGTTTTTGAGCCAAGAGAAGAAAGCAGAGGTTCGTTCGCCTCGACCTTCA
Dnmt3a-175kb	GGCTCTGATCTCTGGGTACCTACAGAAGTCAGGGTGAAAACCAGGAGCCAGAGAGGGTGGGGTTCGTTCGCCTCGACCTTCA
Dnmt3a-175kb	GGCTCTGATCTCTGGGTACCTGGGAAGAAGCAGTGGACTGACCCCGTCCGTCCGGTCTCTAGTTCGTTCGCCTCGACCTTCA
Dnmt3a-175kb	GGCTCTGATCTCTGGGTACCTGGGTGATGCACAGAAGGCAGCGGGACTTTGCTCATGATGAGTTCGTTCGCCTCGACCTTCA
Dnmt3a-175kb	GGCTCTGATCTCTGGGTACCTAGGATCACCTCTGAGCGCTGGTAGGTCGGCAGTGTGCTGGGTTCGTTCGCCTCGACCTTCA
Dnmt3a-175kb	GGCTCTGATCTCTGGGTACCTAAGGAGCCTGTGAGGAGAGGAGGGAGCGTGAGAGGTCCCCGTTCGTTCGCCTCGACCTTCA
Dnmt3a-175kb	GGCTCTGATCTCTGGGTACCTGGCTCAGCAGCAGCTGAATGGAGAGAGTGAGGCTCCCTAGGTTCGTTCGCCTCGACCTTCA
Dnmt3a-175kb	GGCTCTGATCTCTGGGTACCTCCCAGGGCTGGGGCAGCCCAGAGAGATCTGCCTAGGCAGGGTTCGTTCGCCTCGACCTTCA
Dnmt3a-175kb	GGCTCTGATCTCTGGGTACCTGCTTTGACCCTGTCTCCCGAGGAGGGAGCAAGAGGGACTCGTTCGTTCGCCTCGACCTTCA
Dnmt3a-175kb	GGCTCTGATCTCTGGGTACCTGAGGGCCCTTCCAGATGCCAGCTCTTCCCTTGTTACTGTCGTTCGTTCGCCTCGACCTTCA
Dnmt3a-175kb	GGCTCTGATCTCTGGGTACCTCTGGGCTTCTTCCTGGGGGATAGGGCAGCTCAGTGGTTTCGTTCGTTCGCCTCGACCTTCA
Dnmt3a-175kb	GGCTCTGATCTCTGGGTACCTGGCTGATGAGACCATGGCATAGGCACAAGGACCTCTGAGAGTTCGTTCGCCTCGACCTTCA
Dnmt3a-175kb	GGCTCTGATCTCTGGGTACCTGAGGAGACCCTGTTCCATGTTTCTCCACATCCAGGGCACAGTTCGTTCGCCTCGACCTTCA
Dnmt3a-175kb	GGCTCTGATCTCTGGGTACCTTGGAAGCACTAGGCATGCCTAATGAGGATGGAGACACAGGGTTCGTTCGCCTCGACCTTCA
Dnmt3a-175kb	GGCTCTGATCTCTGGGTACCTGTCTGCCTTTGCAGGAGAGCCAGGCTGAGAAACCCAGACTGTTCGTTCGCCTCGACCTTCA
Dnmt3a-175kb	GGCTCTGATCTCTGGGTACCTTCTGGTGTCTTTGCCCAGATCATTATGTGTCATTAGCTGGGTTCGTTCGCCTCGACCTTCA
Dnmt3a-175kb	GGCTCTGATCTCTGGGTACCTGCCATTTCCCCCAGTGTCCCTAAATAACACAGTGCTAGGTGTTCGTTCGCCTCGACCTTCA
Dnmt3a-175kb	GGCTCTGATCTCTGGGTACCTTCATACAGCAGATGCTATGGCGGAGGCCTGGTTCTCCCACGTTCGTTCGCCTCGACCTTCA
Dnmt3a-175kb	GGCTCTGATCTCTGGGTACCTGGATCATCTCTCTCTAGTCCTGGTTCCACCTCATCCTCCCGTTCGTTCGCCTCGACCTTCA
Dnmt3a-175kb	GGCTCTGATCTCTGGGTACCTGATTCCTTGCTCTTCTAACTCCTTTTCCTAGGCCCCAGCTGTTCGTTCGCCTCGACCTTCA
Dnmt3a-175kb	GGCTCTGATCTCTGGGTACCTCTCCTCCTCTAGAGCTCTTCCCCTCTCCAAGCTTTGCCAGGTTCGTTCGCCTCGACCTTCA
Dnmt3a-175kb	GGCTCTGATCTCTGGGTACCTTCTCTCCTTTCAGTACAGCCCTAGTCTTAACCCTTAGGCCGTTCGTTCGCCTCGACCTTCA
Dnmt3a-175kb	GGCTCTGATCTCTGGGTACCTGCCTGTCTCAGGCCAGAGAACTAGGTCTCTGGCAACCTCTGTTCGTTCGCCTCGACCTTCA
Dnmt3a-175kb	GGCTCTGATCTCTGGGTACCTCCACAGCCTCATTCCTCTTCAAATCTTATCAGGTCCCTCCGTTCGTTCGCCTCGACCTTCA
Dnmt3a-175kb	GGCTCTGATCTCTGGGTACCTTCTCCAAGCCTCACTGGGTCCTTCCCTTTACTAAGTTCCTGTTCGTTCGCCTCGACCTTCA
Dnmt3a-175kb	GGCTCTGATCTCTGGGTACCTCCCAGACTCCGCCCCTTTCCAAGCCTCGCCCAGATCTATCGTTCGTTCGCCTCGACCTTCA
Dnmt3a-175kb	GGCTCTGATCTCTGGGTACCTCACTACCACGTCCTAGGCCCCGTTTCACAGGCTCTGCCTCGTTCGTTCGCCTCGACCTTCA
Dnmt3a-175kb	GGCTCTGATCTCTGGGTACCTTAGCCCCGCCTCCAGATCGTTGACAACTCCTCCCCTGGAGGTTCGTTCGCCTCGACCTTCA
Dnmt3a-175kb	GGCTCTGATCTCTGGGTACCTGATCCCTCAAGCCTCAATGGCCCCTCCCAGACCCACCCATGTTCGTTCGCCTCGACCTTCA
Dnmt3a-175kb	GGCTCTGATCTCTGGGTACCTCCCCACCGATAGTTTTGATGACGGCCTCCTGGAACATGCAGTTCGTTCGCCTCGACCTTCA
Dnmt3a-175kb	GGCTCTGATCTCTGGGTACCTCCTCATGCTCCTTGATGATCTTGGAGCCCAGGCTCACAGCGTTCGTTCGCCTCGACCTTCA
Dnmt3a-175kb	GGCTCTGATCTCTGGGTACCTCGTCGTAGCTCCCAGTTAGCGCGTAGTCGATGCTGAGCCGGTTCGTTCGCCTCGACCTTCA
Dnmt3a-175kb	GGCTCTGATCTCTGGGTACCTGCTGCCGCAGCAGGGTGTTGAACATCTCCAGTACCGTGGGGTTCGTTCGCCTCGACCTTCA
Dnmt3a-175kb	GGCTCTGATCTCTGGGTACCTCTGGGCGCCAAGGGGGAGGGACCCACAAATCATGACAGGAGTTCGTTCGCCTCGACCTTCA
Dnmt3a-175kb	GGCTCTGATCTCTGGGTACCTCCCTCCTGCTCTCCCGTAAGCCCAGGCCCGCGCAGCCAATGTTCGTTCGCCTCGACCTTCA
Dnmt3a-175kb	GGCTCTGATCTCTGGGTACCTGCTCTAAATCTAACGCCTGCACACACCCCCCCACCCCACGGTTCGTTCGCCTCGACCTTCA
Dnmt3a-175kb	GGCTCTGATCTCTGGGTACCTCCTTGCCTTTTGCTCCGGACCCCCTTACCGACAGAGCCCGGTTCGTTCGCCTCGACCTTCA
Dnmt3a-175kb	GGCTCTGATCTCTGGGTACCTGCAGCGATAATTGCAGCTTCCGATAGGACTTCCACGATGCGTTCGTTCGCCTCGACCTTCA
Dnmt3a-175kb	GGCTCTGATCTCTGGGTACCTGCGCGCACAGTCGCCGCGCTGCGGCTGTTGGCGTCCAGGTGTTCGTTCGCCTCGACCTTCA
Dnmt3a-175kb	GGCTCTGATCTCTGGGTACCTCTCAGGAGCTGCTGGATAACCAGGTGGGAGTGCTGCGGCTGTTCGTTCGCCTCGACCTTCA
Dnmt3a-175kb	GGCTCTGATCTCTGGGTACCTGGAGGAGGAAGACGTGCTGGTCCCCAAACAACAACACCCCGTTCGTTCGCCTCGACCTTCA
Dnmt3a-175kb	GGCTCTGATCTCTGGGTACCTCCCCTGCCCCCCGGCCCGGTAGCCCTCTGCTGGAACCCAGGTTCGTTCGCCTCGACCTTCA
Dnmt3a-175kb	GGCTCTGATCTCTGGGTACCTGCTCAGGGTGAACCAAAATGACATCCCACAGCCAGTGGGCGTTCGTTCGCCTCGACCTTCA
Dnmt3a-175kb	GGCTCTGATCTCTGGGTACCTTGCAGGTGGCACCCAGACCTCGCTCTCTTTCTTGCAGCACGTTCGTTCGCCTCGACCTTCA
Dnmt3a-175kb	GGCTCTGATCTCTGGGTACCTCACCCCAACCCCCACAAAAACGGAGCCAAATCCCAGGGAAGTTCGTTCGCCTCGACCTTCA
Dnmt3a-175kb	GGCTCTGATCTCTGGGTACCTTGTGTTTGCACATTTTCCCTGAATTCCTTTACTTCAAAGGGTTCGTTCGCCTCGACCTTCA
Dnmt3a-175kb	GGCTCTGATCTCTGGGTACCTGCCAGCAATCTATTTCAAAATATTGTCTTTCATTTCTCCCGTTCGTTCGCCTCGACCTTCA
Dnmt3a-175kb	GGCTCTGATCTCTGGGTACCTTCCCCAGGTTTTACTGGCAAGGCCCATGAGAGGCCACGTGGTTCGTTCGCCTCGACCTTCA
Dnmt3a-175kb	GGCTCTGATCTCTGGGTACCTTCATCTCAGTGCAGCTCAAAGTGTGGCTGGGAGCCAGCCCGTTCGTTCGCCTCGACCTTCA
Dnmt3a-175kb	GGCTCTGATCTCTGGGTACCTTGCCAATTCAAGATCTGTCTGATAACACTGCTGCTAAGATGTTCGTTCGCCTCGACCTTCA
Dnmt3a-175kb	GGCTCTGATCTCTGGGTACCTGGGCCAGAAGGAAAGTACACCCGCAGTAACGGGGGCGCTCGTTCGTTCGCCTCGACCTTCA
Dnmt3a-175kb	GGCTCTGATCTCTGGGTACCTGGAATGCAGGTGGCTTGTCTTCTTTGAGATTTAATTTTCTGTTCGTTCGCCTCGACCTTCA
Dnmt3a-175kb	GGCTCTGATCTCTGGGTACCTTTGGCCTAGGATATAGGAAACATTAAACAGAGAACTCCTTGTTCGTTCGCCTCGACCTTCA
Dnmt3a-175kb	GGCTCTGATCTCTGGGTACCTAATTCCTTCCCAGCCGGATGATACAGCATGATCTGTGGCAGTTCGTTCGCCTCGACCTTCA
Dnmt3a-175kb	GGCTCTGATCTCTGGGTACCTGCTTTCTGCTTTGTGCATTGTCCAGCACCAGGAAGTGCCCGTTCGTTCGCCTCGACCTTCA
Dnmt3a-175kb	GGCTCTGATCTCTGGGTACCTGTGCCCAAGCTTGAACAGGGACAAACCATACCTGAATTGAGTTCGTTCGCCTCGACCTTCA
Dnmt3a-175kb	GGCTCTGATCTCTGGGTACCTACATGATGATTTTAAAGCAACGGGTGGCAAACACTTTGGGGTTCGTTCGCCTCGACCTTCA
Dnmt3a-175kb	GGCTCTGATCTCTGGGTACCTCCCAAAGAGAGTGGTTATCCAGGTGGCTGTGAGGAGAAAAGTTCGTTCGCCTCGACCTTCA
Dnmt3a-175kb	GGCTCTGATCTCTGGGTACCTTCCCCTGGCAGTTTCCTATCAAGGAAGGGCTTACAGTACAGTTCGTTCGCCTCGACCTTCA
Dnmt3a-175kb	GGCTCTGATCTCTGGGTACCTCTCTATAGCTTGACACAAAAAGCACCTTTGTTCAGTTTTTGTTCGTTCGCCTCGACCTTCA
Dnmt3a-175kb	GGCTCTGATCTCTGGGTACCTTACCCTCCTCTTAATCAGCACAAACCACAGGTGACCACTGGTTCGTTCGCCTCGACCTTCA
Dnmt3a-175kb	GGCTCTGATCTCTGGGTACCTTGGTAGTCTAGCTGTATGAACCAGCAAAGGATTGACTTGGGTTCGTTCGCCTCGACCTTCA
Dnmt3a-175kb	GGCTCTGATCTCTGGGTACCTGTAGCAAGTCTGCAAGGCCATCACCTCTATTTTCACCTGGGTTCGTTCGCCTCGACCTTCA
Dnmt3a-175kb	GGCTCTGATCTCTGGGTACCTAGATGGGGGAGGGCGGCTGGGACAGCCTGCAAGAAAAGCCGTTCGTTCGCCTCGACCTTCA
Dnmt3a-175kb	GGCTCTGATCTCTGGGTACCTGAAACCATCACCAGGGAGTAGAGCATTTCCTGGGTGGAGAGTTCGTTCGCCTCGACCTTCA
Dnmt3a-175kb	GGCTCTGATCTCTGGGTACCTAACACTCAACTCACATAAGAACGGGCTTGATGGCGTTCTTGTTCGTTCGCCTCGACCTTCA
Dnmt3a-175kb	GGCTCTGATCTCTGGGTACCTTATTGCCGAAGGCCGCCCGGCCCAGGAGCTCCCTCAGGCAGTTCGTTCGCCTCGACCTTCA
Dnmt3a-175kb	GGCTCTGATCTCTGGGTACCTCTTGGAGGGGCGAGGGAGACCGGCTGTGAATACAGAGCCAGTTCGTTCGCCTCGACCTTCA
Dnmt3a-175kb	GGCTCTGATCTCTGGGTACCTTGGATAAAGGATGGGGTTCAAAGCTGGGAGCTAGGACTGTGTTCGTTCGCCTCGACCTTCA
Dnmt3a-175kb	GGCTCTGATCTCTGGGTACCTAGCCCTAGGTTTCTGCTCAGAACAAGCAGGAATTGGAAATGTTCGTTCGCCTCGACCTTCA
Dnmt3a-175kb	GGCTCTGATCTCTGGGTACCTGCTGCAGCAGGTCATAGAGTAGTCTTGACTGCCAGCGATTGTTCGTTCGCCTCGACCTTCA
Dnmt3a-175kb	GGCTCTGATCTCTGGGTACCTCCAGGGTACGGGATCTGGCAGTAGAAGATTGGAGGAGACAGTTCGTTCGCCTCGACCTTCA
Dnmt3a-175kb	GGCTCTGATCTCTGGGTACCTAGAGTTGTTTGTGGAGAAACACTTCAGGGTGGACTGGATTGTTCGTTCGCCTCGACCTTCA
Dnmt3a-175kb	GGCTCTGATCTCTGGGTACCTCTCTGGGAGGGTCTAGACATATCTAAAGGTTCAGGAAGAGGTTCGTTCGCCTCGACCTTCA
Dnmt3a-175kb	GGCTCTGATCTCTGGGTACCTGGGTGAGAACTGAAAAGAGGAAAGAGGCATATGGTGATTGGTTCGTTCGCCTCGACCTTCA
Dnmt3a-175kb	GGCTCTGATCTCTGGGTACCTTAGGGGGTGACTTAATGGTATGCAAATCTGAGTGAACCTCGTTCGTTCGCCTCGACCTTCA
Dnmt3a-175kb	GGCTCTGATCTCTGGGTACCTAACAGAACTCTTCTAAGAGCAAAGCAGATCGGTGAGCTGTGTTCGTTCGCCTCGACCTTCA
Dnmt3a-175kb	GGCTCTGATCTCTGGGTACCTTATCAGAAATAGCCACCAGGGGGCACACTTACTTTCCTCTGTTCGTTCGCCTCGACCTTCA
Dnmt3a-175kb	GGCTCTGATCTCTGGGTACCTTAGTTTAACTGCCCAGACCCAACTAAGTGCAATTTTACTGGTTCGTTCGCCTCGACCTTCA
Dnmt3a-175kb	GGCTCTGATCTCTGGGTACCTCATCTAAGTCCAAAAGCAAGGTAGGACAGCAACAGGAACCGTTCGTTCGCCTCGACCTTCA
Dnmt3a-175kb	GGCTCTGATCTCTGGGTACCTTCTCCCTATCCCATTCTACCTGGGAAAGTAAGGGTCAGGGGTTCGTTCGCCTCGACCTTCA
Dnmt3a-175kb	GGCTCTGATCTCTGGGTACCTCTGGATGAGTCTGATCTTTTTGAGGATCTAAGATTAAAATGTTCGTTCGCCTCGACCTTCA
Dnmt3a-175kb	GGCTCTGATCTCTGGGTACCTAGTGTCTGCAATTCTTGAGTAGCTGTGGCTGGTCAGTCATGTTCGTTCGCCTCGACCTTCA
Dnmt3a-175kb	GGCTCTGATCTCTGGGTACCTTTTAAGGTCTGAACTGGCATCATGAAGTGAGCTGGGGAAGGTTCGTTCGCCTCGACCTTCA
Dnmt3a-175kb	GGCTCTGATCTCTGGGTACCTCCAAGGGAAAGTCTTTAGCATTTAGAACCACAACAGGCATGTTCGTTCGCCTCGACCTTCA
Dnmt3a-175kb	GGCTCTGATCTCTGGGTACCTCAAGCCTCCTTAGCTGGCACAATCTGTCTCTCGTCCCCTTGTTCGTTCGCCTCGACCTTCA
Dnmt3a-175kb	GGCTCTGATCTCTGGGTACCTGTCCTGACCAGCTTACCTGTATACTCAGGCAGCCCTGAGCGTTCGTTCGCCTCGACCTTCA
Dnmt3a-175kb	GGCTCTGATCTCTGGGTACCTTACCACTCTTGCTGTCTCATCTGAAGGGGCTCAGAGGCTGGTTCGTTCGCCTCGACCTTCA
Dnmt3a-175kb	GGCTCTGATCTCTGGGTACCTAGAAGACAGACCAAAGGATCCACTCATCGGGAAACAAGCCGTTCGTTCGCCTCGACCTTCA
Dnmt3a-175kb	GGCTCTGATCTCTGGGTACCTAAAGCCAAGATTCCTGGCCTTGTAGCTGCCTTTACCTTCCGTTCGTTCGCCTCGACCTTCA
Dnmt3a-175kb	GGCTCTGATCTCTGGGTACCTTCCAAGCTAGGTGTGTTCCAGGAGCCTGGGTGTGAGGCAAGTTCGTTCGCCTCGACCTTCA
Dnmt3a-175kb	GGCTCTGATCTCTGGGTACCTCTCTGACAGCTGAACCCCACTCCCACTCACCTCTCTGCCTGTTCGTTCGCCTCGACCTTCA
Dnmt3a-175kb	GGCTCTGATCTCTGGGTACCTTCCACGTGCTGCAGATTGAAAAGCAGCGACGGGACGATCTGTTCGTTCGCCTCGACCTTCA
Dnmt3a-175kb	GGCTCTGATCTCTGGGTACCTTCCATGTGCTGTGGGTCCCAGATGTTGGCCTGCAGCTCGTGTTCGTTCGCCTCGACCTTCA
Dnmt3a-175kb	GGCTCTGATCTCTGGGTACCTTTCACTGTCTTCCTCACTACCCCTTGCAGGCCTTTGATGCGTTCGTTCGCCTCGACCTTCA
Dnmt3a-175kb	GGCTCTGATCTCTGGGTACCTGACATGCGGATCCTGTAAGGAAAAAGGCGGAGGCATGCCTGTTCGTTCGCCTCGACCTTCA
Dnmt3a-175kb	GGCTCTGATCTCTGGGTACCTACCCTGAGCATCTCTACAGCCAGGAGAGGAGCCCAGGTCAGTTCGTTCGCCTCGACCTTCA
Dnmt3a-175kb	GGCTCTGATCTCTGGGTACCTGTCTAGAGGCTTGAGTGCTCTCAGAGGCTCGGCGCCTGCTGTTCGTTCGCCTCGACCTTCA
Dnmt3a-175kb	GGCTCTGATCTCTGGGTACCTGGGAGCAGAGAGCAAAGCCACGGCAGAGGCGAGCTATGAGGTTCGTTCGCCTCGACCTTCA
Dnmt3a-175kb	GGCTCTGATCTCTGGGTACCTCCATGGACTGCATGAAAGTTCTGGGGGCAGGACTGTCCTCGTTCGTTCGCCTCGACCTTCA
Dnmt3a-175kb	GGCTCTGATCTCTGGGTACCTTGTCCTTGGAGGCAGAGTGAGTAGGAGGACCCAGAGAATGGTTCGTTCGCCTCGACCTTCA
Dnmt3a-175kb	GGCTCTGATCTCTGGGTACCTGTGAGGGAGAGCCACTGTGAGGACATGGGCTGTGTTGATGGTTCGTTCGCCTCGACCTTCA
Dnmt3a-175kb	GGCTCTGATCTCTGGGTACCTTGTAGATATTGGGAGCAGGTTCTGAGGTGTCCAAATGCACGTTCGTTCGCCTCGACCTTCA
Dnmt3a-175kb	GGCTCTGATCTCTGGGTACCTTTTAAACCAAGGAGTGTGTGGCGGGTTTGCGTGTTCACGCGTTCGTTCGCCTCGACCTTCA
Dnmt3a-175kb	GGCTCTGATCTCTGGGTACCTACTTGCGGGTTTTGTTTCTGGCTTCAAGTTCAATCAGGAGGTTCGTTCGCCTCGACCTTCA
Dnmt3a-175kb	GGCTCTGATCTCTGGGTACCTTTTCTTTCAGAATCATCTGCTGGGAGCCCCTTCTGATTGAGTTCGTTCGCCTCGACCTTCA
Dnmt3a-175kb	GGCTCTGATCTCTGGGTACCTGCCACCCACTCTGGCAGCAGCAGACCGGAAGAAGAGTCTAGTTCGTTCGCCTCGACCTTCA
Dnmt3a-175kb	GGCTCTGATCTCTGGGTACCTGATTGACCATCCAGTGCTGAAGCCCTTCAGCGCCCCTTGGGTTCGTTCGCCTCGACCTTCA
Dnmt3a-175kb	GGCTCTGATCTCTGGGTACCTAGTCTCCTGGGAGCGCCACAGGCCCCTGGACTCCTGGTACGTTCGTTCGCCTCGACCTTCA
Dnmt3a-175kb	GGCTCTGATCTCTGGGTACCTACTTAGTCTTGATTTCCAGGTCATCGTGGCTTGAGTGGCAGTTCGTTCGCCTCGACCTTCA
Dnmt3a-175kb	GGCTCTGATCTCTGGGTACCTTTTCACTGAATCGGGACACAAAGAAGTCATAGCTTCGATGGTTCGTTCGCCTCGACCTTCA
Dnmt3a-175kb	GGCTCTGATCTCTGGGTACCTAGGAGGGGGTGTCCTCTTCAATGTTGGCGAACTTCACAAAGTTCGTTCGCCTCGACCTTCA
Dnmt3a-175kb	GGCTCTGATCTCTGGGTACCTGTCGGGCAGAGGGAGAGAATGTGCGTGAGAGGCCGTCGTGGTTCGTTCGCCTCGACCTTCA
Dnmt3a-175kb	GGCTCTGATCTCTGGGTACCTGCCCCTTGGTTCTGAGTGTCCCAAGCACTTGATTCAAAAAGTTCGTTCGCCTCGACCTTCA
Dnmt3a-175kb	GGCTCTGATCTCTGGGTACCTCCACAGGTCCATGTCTCTAGGGAGCAGCCGGAACTTGCTGGTTCGTTCGCCTCGACCTTCA
Dnmt3a-175kb	GGCTCTGATCTCTGGGTACCTACTTGAAGGGGACCTGGGTCAAAGCACAGAGTACCCCCTTGTTCGTTCGCCTCGACCTTCA
Dnmt3a-175kb	GGCTCTGATCTCTGGGTACCTCTGAGCTGTGAAACAGGAAAGCAAATCTGAACATTTGGCTGTTCGTTCGCCTCGACCTTCA
Dnmt3a-175kb	GGCTCTGATCTCTGGGTACCTAAAACTGGAATCACACCTTACAGTTGGAGTTTTGAGTGTTGTTCGTTCGCCTCGACCTTCA
Dnmt3a-175kb	GGCTCTGATCTCTGGGTACCTCATTCTCAGCTGCAGACTGTACTGAGCTGTGCGTTTTCAGGTTCGTTCGCCTCGACCTTCA
Dnmt3a-175kb	GGCTCTGATCTCTGGGTACCTTTAAAGAGGGAATTGATTTCAATCAAGTCTCCCAGACAAGGTTCGTTCGCCTCGACCTTCA
Dnmt3a-175kb	GGCTCTGATCTCTGGGTACCTAGCATCACCTACAAAATGGACTGCTAAAAACTAACACAATGTTCGTTCGCCTCGACCTTCA
Dnmt3a-175kb	GGCTCTGATCTCTGGGTACCTATTTCGTCTGATGATATAAATGCTAGCATCCCCAAACAATGTTCGTTCGCCTCGACCTTCA
Dnmt3a-175kb	GGCTCTGATCTCTGGGTACCTGGGCTTAGATTTACAATACATTTTATATTTCCTAAATATTGTTCGTTCGCCTCGACCTTCA
Dnmt3a-175kb	GGCTCTGATCTCTGGGTACCTTTTCTCAAAGCATCTAGTTGATATACTTTCATCATATTTGGTTCGTTCGCCTCGACCTTCA
Dnmt3a-175kb	GGCTCTGATCTCTGGGTACCTATTAATTACCAATCTGTGTGAAAAGTTAACTTTACCCAAAGTTCGTTCGCCTCGACCTTCA
Dnmt3a-175kb	GGCTCTGATCTCTGGGTACCTGCAAATTAACAGCATCTTTTAATCTCTTTATGATAGTTTTGTTCGTTCGCCTCGACCTTCA
Dnmt3a-175kb	GGCTCTGATCTCTGGGTACCTGTAAGCAGCTGTTTTAGTTGTTCAACACATTAAGTGGGTAGTTCGTTCGCCTCGACCTTCA
Dnmt3a-175kb	GGCTCTGATCTCTGGGTACCTTGAGAGAATGCTCTAGTGTGAGCAATAAGTGAAATGGCACGTTCGTTCGCCTCGACCTTCA
Dnmt3a-175kb	GGCTCTGATCTCTGGGTACCTCTTGCACTATTGATGTGGTGGTGCAGTGAGGTACGGGAAGGTTCGTTCGCCTCGACCTTCA
Dnmt3a-175kb	GGCTCTGATCTCTGGGTACCTTCCACGCCATCCCAAGATCCCTGATTGGCCCAAGCTCAGGGTTCGTTCGCCTCGACCTTCA
Dnmt3a-175kb	GGCTCTGATCTCTGGGTACCTTTCCAGGAACAAGGGAAGCAGGGCCTTGCTGTGTGGCTTCGTTCGTTCGCCTCGACCTTCA
Dnmt3a-175kb	GGCTCTGATCTCTGGGTACCTAAGCCCCCAAGACGTGACCACTGCCTTGCCTGAAGCATGGGTTCGTTCGCCTCGACCTTCA
Dnmt3a-175kb	GGCTCTGATCTCTGGGTACCTCAGGTAAAGTTCAGTTTTTGAGAAGGCTGCAAAGACTGCCGTTCGTTCGCCTCGACCTTCA
Dnmt3a-175kb	GGCTCTGATCTCTGGGTACCTGGCTCTGAAGCACCAAGAGGCTACCACTTCACAATCCAAGGTTCGTTCGCCTCGACCTTCA
Dnmt3a-175kb	GGCTCTGATCTCTGGGTACCTGTTTAAAACACTGGCTTGACCTAGAGTTTAGAAGAGCAGAGTTCGTTCGCCTCGACCTTCA
Dnmt3a-175kb	GGCTCTGATCTCTGGGTACCTGAACTCTGCCTCGAATCTGGCCCATCTCATTCCTGTTTTGGTTCGTTCGCCTCGACCTTCA
Dnmt3a-175kb	GGCTCTGATCTCTGGGTACCTCACAGGAGAAGCTGTATAATTTCTGAGTCTTTACTCTCTAGTTCGTTCGCCTCGACCTTCA
Dnmt3a-175kb	GGCTCTGATCTCTGGGTACCTACTTGGGCTATACACACAAGCTCTTTTAAAAATGTACCTAGTTCGTTCGCCTCGACCTTCA
Dnmt3a-175kb	GGCTCTGATCTCTGGGTACCTAATTGGGGCCTGTATCTAGCTGTACATATAACTGCTGTAAGTTCGTTCGCCTCGACCTTCA
Dnmt3a-175kb	GGCTCTGATCTCTGGGTACCTAATGAGTCATGTGGCATTCTCCTGACAATTCCCCATTTTAGTTCGTTCGCCTCGACCTTCA
Dnmt3a-175kb	GGCTCTGATCTCTGGGTACCTGGAGCTAGAGTCAACGGTCCCTAGATTAGTTTTTAGTAAAGTTCGTTCGCCTCGACCTTCA
Dnmt3a-175kb	GGCTCTGATCTCTGGGTACCTTACAGCAAAACAAAACTGTCCTCAAGTAAACATTTAAGGCGTTCGTTCGCCTCGACCTTCA
Dnmt3a-551kb	GGCTCTGATCTCTGGGTACCTAAAGAAGCAGAATTAAGGTTAATTCAGTATCACAGAAGTAGCGGCTAAATCTATCGCCTTG
Dnmt3a-551kb	GGCTCTGATCTCTGGGTACCTCTAAGACAAAATTCCCAAGTTCAACATCTGCTGAGTGTTAGCGGCTAAATCTATCGCCTTG
Dnmt3a-551kb	GGCTCTGATCTCTGGGTACCTGAAATTCTGGAGCGAAGGCAGCAAAGCAGCAGCCACCAAAGCGGCTAAATCTATCGCCTTG
Dnmt3a-551kb	GGCTCTGATCTCTGGGTACCTGGCACTTTACAACAATAAGAGGCAATGTTCAAAGAATTGTGCGGCTAAATCTATCGCCTTG
Dnmt3a-551kb	GGCTCTGATCTCTGGGTACCTGAGAGCCTCTACTAATCTGTTGATGGCATGATTCCTGTATGCGGCTAAATCTATCGCCTTG
Dnmt3a-551kb	GGCTCTGATCTCTGGGTACCTAGCGTCTTATACTTACAAAATACAACATACACTGTAATACGCGGCTAAATCTATCGCCTTG
Dnmt3a-551kb	GGCTCTGATCTCTGGGTACCTAGCCTCCAATGCAGACAAGCTATCAGAGCTGTCATGAGTAGCGGCTAAATCTATCGCCTTG
Dnmt3a-551kb	GGCTCTGATCTCTGGGTACCTTAAAATGACTTTATATTTGGTTGTTAGGGGATGTAAGTCGGCGGCTAAATCTATCGCCTTG
Dnmt3a-551kb	GGCTCTGATCTCTGGGTACCTCAATTAACAAAGCCAATTTGCATATCACTTTTTAACAAGAGCGGCTAAATCTATCGCCTTG
Dnmt3a-551kb	GGCTCTGATCTCTGGGTACCTGAAAGTATCTAAGTAAAAGTACTTTGTTGACTTAAAGAGCGCGGCTAAATCTATCGCCTTG
Dnmt3a-551kb	GGCTCTGATCTCTGGGTACCTCTAAATTATACCCACTTTCATGCAATTTCGAAAGAGTATTGCGGCTAAATCTATCGCCTTG
Dnmt3a-551kb	GGCTCTGATCTCTGGGTACCTAGTGACCAAAAACTACATCTATCTCTGGTCAAATGTGCAGGCGGCTAAATCTATCGCCTTG
Dnmt3a-551kb	GGCTCTGATCTCTGGGTACCTCTAAACTCAATAGGTGAAGGCACACAAAACAGGATGGTACGCGGCTAAATCTATCGCCTTG
Dnmt3a-551kb	GGCTCTGATCTCTGGGTACCTTTAAATTCAGCTAAGTTTTCTACATATGAAATTAGTCATTGCGGCTAAATCTATCGCCTTG
Dnmt3a-551kb	GGCTCTGATCTCTGGGTACCTTCTCTCAGATTGAGCATAGAAGTGCATAATTTAAAAAATCGCGGCTAAATCTATCGCCTTG
Dnmt3a-551kb	GGCTCTGATCTCTGGGTACCTCATTAATTAGCTAACAGCTCTAAGAGTGTCCTTTGCCCAGGCGGCTAAATCTATCGCCTTG
Dnmt3a-551kb	GGCTCTGATCTCTGGGTACCTGACAAGTGGCACAAAAAACTACATACACAAGATGAAGACAGCGGCTAAATCTATCGCCTTG
Dnmt3a-551kb	GGCTCTGATCTCTGGGTACCTAAACACTCCAAGAGCCAAAGATCCCCAAACTGATCCTCCAGCGGCTAAATCTATCGCCTTG
Dnmt3a-551kb	GGCTCTGATCTCTGGGTACCTCAACCCCATCATAACAAAGTGCTCCACACTTTATAGAAAGGCGGCTAAATCTATCGCCTTG
Dnmt3a-551kb	GGCTCTGATCTCTGGGTACCTAGCACACAACCCCATCATGACATAGTGCTCCTCCACACTGGCGGCTAAATCTATCGCCTTG
Dnmt3a-551kb	GGCTCTGATCTCTGGGTACCTGAGAAGGCTAGCATACAACTTCATCATGACAAAGTTCTCCGCGGCTAAATCTATCGCCTTG
Dnmt3a-551kb	GGCTCTGATCTCTGGGTACCTACTTTTTTTTCCCACACTGTAGAGAAGGCTAGCTTCTATAGCGGCTAAATCTATCGCCTTG
Dnmt3a-551kb	GGCTCTGATCTCTGGGTACCTGAAATGTTTCCCAAGCTAGAGTCCTCAGACACCTCAAGTTGCGGCTAAATCTATCGCCTTG
Dnmt3a-551kb	GGCTCTGATCTCTGGGTACCTCCACAACCACTGAAACCTTTCTCATGTGACAACAAAGGACGCGGCTAAATCTATCGCCTTG
Dnmt3a-551kb	GGCTCTGATCTCTGGGTACCTGGGGCCTTACGTATTTTACACTAAGTTTTTACTGTATTTAGCGGCTAAATCTATCGCCTTG
Dnmt3a-551kb	GGCTCTGATCTCTGGGTACCTTATTTACTGTGCACATTTAAGTCATGATGTTATCAGAAACGCGGCTAAATCTATCGCCTTG
Dnmt3a-551kb	GGCTCTGATCTCTGGGTACCTATATGTAGTAAACTGGTTAATACTGTGAAGAAAATTTTTCGCGGCTAAATCTATCGCCTTG
Dnmt3a-551kb	GGCTCTGATCTCTGGGTACCTCCATAATCTCACATAAACAGTCTTCACAGCTGCAAGAGCAGCGGCTAAATCTATCGCCTTG
Dnmt3a-551kb	GGCTCTGATCTCTGGGTACCTTATCATCTACTTGAGGTCTATGCACACCATGCAACTGTTAGCGGCTAAATCTATCGCCTTG
Dnmt3a-551kb	GGCTCTGATCTCTGGGTACCTTGTATCACTTGATATATAAGAGTCTTTAGATTGTTTGTCCGCGGCTAAATCTATCGCCTTG
Dnmt3a-551kb	GGCTCTGATCTCTGGGTACCTCTGATAGTCTTACTTTTATCTCTTAACCTTGTTTATTCTAGCGGCTAAATCTATCGCCTTG
Dnmt3a-551kb	GGCTCTGATCTCTGGGTACCTAACACTGCTTATTTGCCAACACTTCCACTGAGGAATACTAGCGGCTAAATCTATCGCCTTG
Dnmt3a-551kb	GGCTCTGATCTCTGGGTACCTCCTTCATTACTTTACAATAACCTTATTTTATAATAAGCTTGCGGCTAAATCTATCGCCTTG
Dnmt3a-551kb	GGCTCTGATCTCTGGGTACCTGTAATGGTTTTCCCTCCACATGTTTACAGTGACAAAGTTTGCGGCTAAATCTATCGCCTTG
Dnmt3a-551kb	GGCTCTGATCTCTGGGTACCTAAAACTTTTCTACCTGGGAGACTCCTTTGTTCATAATGAGGCGGCTAAATCTATCGCCTTG
Dnmt3a-551kb	GGCTCTGATCTCTGGGTACCTCTCAAAGCTGATAAGGTCAAAGTGCTCTGGAGCGTGGCTTGCGGCTAAATCTATCGCCTTG
Dnmt3a-551kb	GGCTCTGATCTCTGGGTACCTGGGGGAGTAATGCAGTGTGTCCAGAGATGGCGCTCGTCGGGCGGCTAAATCTATCGCCTTG
Dnmt3a-551kb	GGCTCTGATCTCTGGGTACCTTGCTCTCACCTCATTTAAGGTCAATTACACGGACAACTGAGCGGCTAAATCTATCGCCTTG
Dnmt3a-551kb	GGCTCTGATCTCTGGGTACCTTAATTGAGAAGAAAAAAGCAAATGGGAGGTTAGATTGACAGCGGCTAAATCTATCGCCTTG
Dnmt3a-551kb	GGCTCTGATCTCTGGGTACCTTATTCTTCAAGAAATAATACAGCTCAAAAATACTAGAAAAGCGGCTAAATCTATCGCCTTG
Dnmt3a-551kb	GGCTCTGATCTCTGGGTACCTAGAGACATGCAAATTTTCAAGTCAAATGGAAAATATTTTCGCGGCTAAATCTATCGCCTTG
Dnmt3a-551kb	GGCTCTGATCTCTGGGTACCTAACACAATGGATAAAGATCTGAATTTACAGGCAAAGACCTGCGGCTAAATCTATCGCCTTG
Dnmt3a-551kb	GGCTCTGATCTCTGGGTACCTTATTTGAGACATCTTGCCATTACGGTAATGAATGCATAATGCGGCTAAATCTATCGCCTTG
Dnmt3a-551kb	GGCTCTGATCTCTGGGTACCTTATTCTGCTTAATTTCTGAGAGACCCACCCACTGAGAAGCGCGGCTAAATCTATCGCCTTG
Dnmt3a-551kb	GGCTCTGATCTCTGGGTACCTTTTAAACTCATTTCTGCCACTACATGCTTATTGTTCTTGTGCGGCTAAATCTATCGCCTTG
Dnmt3a-551kb	GGCTCTGATCTCTGGGTACCTCCTATAAAATAATTTTTCGTGTTTTCAATTATTTCATTCTGCGGCTAAATCTATCGCCTTG
Dnmt3a-551kb	GGCTCTGATCTCTGGGTACCTCAATTTATGTAATTTTCTTATGTACTGAAATTATGAAAACGCGGCTAAATCTATCGCCTTG
Dnmt3a-551kb	GGCTCTGATCTCTGGGTACCTTTTACTTTCAAAATTTTTGTTGGGAAAGCTTACATGCTTTGCGGCTAAATCTATCGCCTTG
Dnmt3a-551kb	GGCTCTGATCTCTGGGTACCTTATTTAAAGTTAGTTGAGCTCTTGTTCCAATAATAATGCAGCGGCTAAATCTATCGCCTTG
Dnmt3a-551kb	GGCTCTGATCTCTGGGTACCTCTTTTTCAAGGCTTCCTCTATTAAGTGCTGGGAAGCTGGAGCGGCTAAATCTATCGCCTTG
Dnmt3a-551kb	GGCTCTGATCTCTGGGTACCTAAAGAGAAACCACAGTCGATAGGCTTCAGTCGTTAGTGAGGCGGCTAAATCTATCGCCTTG
Dnmt3a-551kb	GGCTCTGATCTCTGGGTACCTCAGAGCAGATCTAGGAAAACTCCAAACTTGTTGACACAATGCGGCTAAATCTATCGCCTTG
Dnmt3a-551kb	GGCTCTGATCTCTGGGTACCTTCTACACTCCAAATTTATAAACTTTGGCAAGCAACTCCATGCGGCTAAATCTATCGCCTTG
Dnmt3a-551kb	GGCTCTGATCTCTGGGTACCTGAATGTTTTGCTTGCGTGTACATATCTGCAACACATGTTGGCGGCTAAATCTATCGCCTTG
Dnmt3a-551kb	GGCTCTGATCTCTGGGTACCTGTTTTTGTATAGTCTCTCTCCAACACTTACAAGGTGTAAAGCGGCTAAATCTATCGCCTTG
Dnmt3a-551kb	GGCTCTGATCTCTGGGTACCTCCCTATCTTTGAAGTTGTTGTTGATGGATCTATAAGTTTGGCGGCTAAATCTATCGCCTTG
Dnmt3a-551kb	GGCTCTGATCTCTGGGTACCTGTAAAGTGGGAGCCAGGAGTCAGACACATGGGGGTGCGGGGCGGCTAAATCTATCGCCTTG
Dnmt3a-551kb	GGCTCTGATCTCTGGGTACCTGGGGGGGGGGGAGCAAAGGACTAGTCCAGCTGCAGTGGGCGCGGCTAAATCTATCGCCTTG
Dnmt3a-551kb	GGCTCTGATCTCTGGGTACCTGTGCCCTCTGTATAGACCCAGAGCTCAAAGGTTTCCTATTGCGGCTAAATCTATCGCCTTG
Dnmt3a-551kb	GGCTCTGATCTCTGGGTACCTCAATTCGGACGGACGACTGCTACTCAGCTCATCTTCCCTTGCGGCTAAATCTATCGCCTTG
Dnmt3a-551kb	GGCTCTGATCTCTGGGTACCTTCTGGTTTAACTCTCTGATGCTTTTGCTGAGGGATAAATCGCGGCTAAATCTATCGCCTTG
Dnmt3a-551kb	GGCTCTGATCTCTGGGTACCTCCATTTAGGGCAAAAGATGAAAAGCAGTTCACCCACCTGGGCGGCTAAATCTATCGCCTTG
Dnmt3a-551kb	GGCTCTGATCTCTGGGTACCTCTGGTTATTTGGAAAGTTTTTCTGTGTGCAGATCAGTCTCGCGGCTAAATCTATCGCCTTG
Dnmt3a-551kb	GGCTCTGATCTCTGGGTACCTTTTTCTGGTGTATCTGTTTTGTTGTAAGGAGTTGGAAATCGCGGCTAAATCTATCGCCTTG
Dnmt3a-551kb	GGCTCTGATCTCTGGGTACCTTCAGAACCAGATGAATGTATGAATGATAGTGGCGACTATGGCGGCTAAATCTATCGCCTTG
Dnmt3a-551kb	GGCTCTGATCTCTGGGTACCTTTTTGTTTCTGACTGGTCATCTTTGACTGTGTGAGCTTTCGCGGCTAAATCTATCGCCTTG
Dnmt3a-551kb	GGCTCTGATCTCTGGGTACCTTGTTGGGTGGTTTTGATTTTGCATTCTTTGCCACTGCCTGGCGGCTAAATCTATCGCCTTG
Dnmt3a-551kb	GGCTCTGATCTCTGGGTACCTACAAGCGACCATTGCTAACACTGTTCTCTGGCTGCCTTCAGCGGCTAAATCTATCGCCTTG
Dnmt3a-551kb	GGCTCTGATCTCTGGGTACCTACTAGGACTCAGAATTTATTGCTAGGCTTTCTGGTCACTGGCGGCTAAATCTATCGCCTTG
Dnmt3a-551kb	GGCTCTGATCTCTGGGTACCTATAGCTCCACTCCTTACATGGGAATCAGAGAGGTTAGCCTGCGGCTAAATCTATCGCCTTG
Dnmt3a-551kb	GGCTCTGATCTCTGGGTACCTAAGTTGTGAACTACTGCTTTTCTTCTCACCACCTGTCCTTGCGGCTAAATCTATCGCCTTG
Dnmt3a-551kb	GGCTCTGATCTCTGGGTACCTTTCTAACCCAGCAGGGTCTCCAAGTGCCAGTCCCTTTCTGGCGGCTAAATCTATCGCCTTG
Dnmt3a-551kb	GGCTCTGATCTCTGGGTACCTGTCTCTCTCTCTTCAGGCAGCATTACCTTAGGTATGCATAGCGGCTAAATCTATCGCCTTG
Dnmt3a-551kb	GGCTCTGATCTCTGGGTACCTTACCTTTCAGCCATGCCCACGTCTCAACATTTCTAACTGAGCGGCTAAATCTATCGCCTTG
Dnmt3a-551kb	GGCTCTGATCTCTGGGTACCTCAAGTTGCTGACTTGACTCTCTTAAGGTGTATAAATTGTTGCGGCTAAATCTATCGCCTTG
Dnmt3a-551kb	GGCTCTGATCTCTGGGTACCTTGCTGGCTTTTGCCACCCATCATATTTGGTTCCATATTCTGCGGCTAAATCTATCGCCTTG
Dnmt3a-551kb	GGCTCTGATCTCTGGGTACCTAGTCCATCTCTTCAGTTTCCCCTTCCCTTCTGCTCCAACCGCGGCTAAATCTATCGCCTTG
Dnmt3a-551kb	GGCTCTGATCTCTGGGTACCTCCATGTCTCCTAGTCTACTCTATAAATGTCCTTTTTCAGGGCGGCTAAATCTATCGCCTTG
Dnmt3a-551kb	GGCTCTGATCTCTGGGTACCTCTGGAGCCTGCTATACACTCCAGACCCCACAACGAAGGCAGCGGCTAAATCTATCGCCTTG
Dnmt3a-551kb	GGCTCTGATCTCTGGGTACCTTCTCTAGTTATTAAGATCCTGCTCCTCATCTCTTTCTTTTGCGGCTAAATCTATCGCCTTG
Dnmt3a-551kb	GGCTCTGATCTCTGGGTACCTAACCACACTCCCTGTTTCCTTGTCTCCTCCTCATGGGAACGCGGCTAAATCTATCGCCTTG
Dnmt3a-551kb	GGCTCTGATCTCTGGGTACCTCCTGCTAAGCCTCAAAACTTCCCTGCCTCTGCAACCTTGTGCGGCTAAATCTATCGCCTTG
Dnmt3a-551kb	GGCTCTGATCTCTGGGTACCTCTCCTATCTCTTAGCTCTGCCCTAGAAGGCTCACAGCTACGCGGCTAAATCTATCGCCTTG
Dnmt3a-551kb	GGCTCTGATCTCTGGGTACCTTATGCCCTCCTGGGTCTCTCAATTCACCTTGGAGCTTATCGCGGCTAAATCTATCGCCTTG
Dnmt3a-551kb	GGCTCTGATCTCTGGGTACCTTCTAGTGGAGTGTGATCCTTCCTCTCTCCGTTCATGGACTGCGGCTAAATCTATCGCCTTG
Dnmt3a-551kb	GGCTCTGATCTCTGGGTACCTGATTTTTATTAAAGCCTCATTCTGTTACTACAAACAGCCTGCGGCTAAATCTATCGCCTTG
Dnmt3a-551kb	GGCTCTGATCTCTGGGTACCTGCTCAGTATATTTCAAAGGCCAAAATTGACATGCTCAATTGCGGCTAAATCTATCGCCTTG
Dnmt3a-551kb	GGCTCTGATCTCTGGGTACCTCTGTGGTGACAGCTTCTGCCACTGCACAATCAAATGATCTGCGGCTAAATCTATCGCCTTG
Dnmt3a-551kb	GGCTCTGATCTCTGGGTACCTAAATCATTTATATCTAAACTTGCACTAGCCTCTTGTATTTGCGGCTAAATCTATCGCCTTG
Dnmt3a-551kb	GGCTCTGATCTCTGGGTACCTTCCTATCTACACCTGTCCAGGGTAGCACTTACAAGGATGTGCGGCTAAATCTATCGCCTTG
Dnmt3a-551kb	GGCTCTGATCTCTGGGTACCTAACATTCAAGAGACATCTCTACCTCTAACCAACAGCCCATGCGGCTAAATCTATCGCCTTG
Dnmt3a-551kb	GGCTCTGATCTCTGGGTACCTTAAGCCCTTTGAGGCATGTTAGTGGCCAGGTCCTGCCCCTGCGGCTAAATCTATCGCCTTG
Dnmt3a-551kb	GGCTCTGATCTCTGGGTACCTGTACCTCCAAACACCAAGTTCTACCCACAGAACACTCTGCGCGGCTAAATCTATCGCCTTG
Dnmt3a-551kb	GGCTCTGATCTCTGGGTACCTTAACAGCCAGCCCTTGCCCACACCCTTCAGAGTAAAAAGCGCGGCTAAATCTATCGCCTTG
Dnmt3a-551kb	GGCTCTGATCTCTGGGTACCTTCTGAAGAATAACCAGTACAGATTTAACTAGCTCTTCTTTGCGGCTAAATCTATCGCCTTG
Dnmt3a-551kb	GGCTCTGATCTCTGGGTACCTTTCCTCTTAAAACTGGTTTTTCTTAGGTTTCACATGATTGGCGGCTAAATCTATCGCCTTG
Dnmt3a-551kb	GGCTCTGATCTCTGGGTACCTATGGGTATTCAGGCTGTTTCCTATCGTAAAAACTTTGTGAGCGGCTAAATCTATCGCCTTG
Dnmt3a-551kb	GGCTCTGATCTCTGGGTACCTCTCCTCATTGATTTTATTTTTGCTGATGTTATCTTAACTGGCGGCTAAATCTATCGCCTTG
Dnmt3a-551kb	GGCTCTGATCTCTGGGTACCTATTTAGAAAAGGACCAATACTCAATACCTGCTCAAACGACGCGGCTAAATCTATCGCCTTG
Dnmt3a-551kb	GGCTCTGATCTCTGGGTACCTTGTTTCCTGGATTAAGTATTGAATGCTACTTCTAGCTTTAGCGGCTAAATCTATCGCCTTG
Dnmt3a-551kb	GGCTCTGATCTCTGGGTACCTTATGACTGTTACTTTATTTTAGAACATTTAAAATTCTGTTGCGGCTAAATCTATCGCCTTG
Dnmt3a-551kb	GGCTCTGATCTCTGGGTACCTCTGTGTCTTAAACATCTTAGCTTTGACAATTTTAAAACCCGCGGCTAAATCTATCGCCTTG
Dnmt3a-551kb	GGCTCTGATCTCTGGGTACCTTAGTAAGTGAAATTATTGGCTAAATGAAAATTTTAAGCAGGCGGCTAAATCTATCGCCTTG
Dnmt3a-551kb	GGCTCTGATCTCTGGGTACCTGTGATATGCAGTAAGCCCTGGGCAAGCATTTGACTGGAAGGCGGCTAAATCTATCGCCTTG
Dnmt3a-551kb	GGCTCTGATCTCTGGGTACCTACACAGATGAAAACAAACAGTGCCTCTTTGTACACACAGCGCGGCTAAATCTATCGCCTTG
Dnmt3a-551kb	GGCTCTGATCTCTGGGTACCTGCACTATGAATTCTGACTTTTAGAGAAAGCAGCAAAAATGGCGGCTAAATCTATCGCCTTG
Dnmt3a-551kb	GGCTCTGATCTCTGGGTACCTTCCTTCCATTAACAACAGCTGATTTATGAGATGGCTATCAGCGGCTAAATCTATCGCCTTG
Dnmt3a-551kb	GGCTCTGATCTCTGGGTACCTAGAAGCTTTAGTAATGAATTAAAAGAAACTTATCTCTAAGGCGGCTAAATCTATCGCCTTG
Dnmt3a-551kb	GGCTCTGATCTCTGGGTACCTCGGTGGATTATTCTCTTATCCAGTTATATTAACTGTTAAAGCGGCTAAATCTATCGCCTTG
Dnmt3a-551kb	GGCTCTGATCTCTGGGTACCTCTGTAAAGTCATTTGTTATTAATAAAACTTACAATATAAGGCGGCTAAATCTATCGCCTTG
Dnmt3a-551kb	GGCTCTGATCTCTGGGTACCTTTTCACATTATTGTAAAAAATTAGTACAGATTGAAGGTTAGCGGCTAAATCTATCGCCTTG
Dnmt3a-551kb	GGCTCTGATCTCTGGGTACCTTTCATTATAAGCTATTTTTTCTTTCCTTAGGATATCCTTTGCGGCTAAATCTATCGCCTTG
Dnmt3a-551kb	GGCTCTGATCTCTGGGTACCTGTACCAACTCCCGGTGCGTTCAGACTGATAGCTTAGACAAGCGGCTAAATCTATCGCCTTG
Dnmt3a-551kb	GGCTCTGATCTCTGGGTACCTATGCTGTCTGTCATTCAGTAGTGAGCAGCCAAAAACCAATGCGGCTAAATCTATCGCCTTG
Dnmt3a-551kb	GGCTCTGATCTCTGGGTACCTTTAGTACCTTGTGGAAATAGTAACAGTTTTCAGTAGCGTAGCGGCTAAATCTATCGCCTTG
Dnmt3a-551kb	GGCTCTGATCTCTGGGTACCTATTATGATTCCATACTATTCTTATTAATTTTTTTTACCAAGCGGCTAAATCTATCGCCTTG
Dnmt3a-551kb	GGCTCTGATCTCTGGGTACCTACATTTTAGAAAAGATGATATAGGAAAAATAATGCAAAGGGCGGCTAAATCTATCGCCTTG
Dnmt3a-551kb	GGCTCTGATCTCTGGGTACCTGATTTTTCTTAGAAGAAACAAACTCTTCATGAGAAATGATGCGGCTAAATCTATCGCCTTG
Dnmt3a-551kb	GGCTCTGATCTCTGGGTACCTTATTTCTATTAATAATGACAAAAGTGTTGTATTCCCTAAAGCGGCTAAATCTATCGCCTTG
Dnmt3a-551kb	GGCTCTGATCTCTGGGTACCTTTGATTTTGTTATAGTATGTACTTACTTGCCTTATTAGTAGCGGCTAAATCTATCGCCTTG
Dnmt3a-551kb	GGCTCTGATCTCTGGGTACCTACCTCTGTAGACAGGAGACTTGGTAATAAAGATTTTAAAAGCGGCTAAATCTATCGCCTTG
Dnmt3a-551kb	GGCTCTGATCTCTGGGTACCTAGTTTTTTACTTTTTACAACAGAATGACATTTTTAAGTTTGCGGCTAAATCTATCGCCTTG
Dnmt3a-551kb	GGCTCTGATCTCTGGGTACCTATTTTTAGAAAAATACAAATGTATTATGTTTGAACTGGTAGCGGCTAAATCTATCGCCTTG
Dnmt3a-551kb	GGCTCTGATCTCTGGGTACCTAACTGCTGATCTGTATACAAAGGAAAAGTTCCAAGGGGAAGCGGCTAAATCTATCGCCTTG
Dnmt3a-551kb	GGCTCTGATCTCTGGGTACCTCTGCTAAAATGTGATCTAAGCATGCTCAGTAGGTGGTATGGCGGCTAAATCTATCGCCTTG
Dnmt3a-551kb	GGCTCTGATCTCTGGGTACCTACAATAAATGAACAGAATCCGAACTATTAACATCTGCCTGGCGGCTAAATCTATCGCCTTG
Dnmt3a-551kb	GGCTCTGATCTCTGGGTACCTGGCACCCAGACTCCTTTCTTACAACTGAGGGAGTATAGGAGCGGCTAAATCTATCGCCTTG
Dnmt3a-551kb	GGCTCTGATCTCTGGGTACCTAGGATTAAAAGTACCAATTCGAGAGTCCAACTATTCTGTTGCGGCTAAATCTATCGCCTTG
Dnmt3a-551kb	GGCTCTGATCTCTGGGTACCTTTTTTGACCCTGTACTTTTAATCTTGGATCAAATACTTGTGCGGCTAAATCTATCGCCTTG
Dnmt3a-85kb	GGCTCTGATCTCTGGGTACCTTGTCATATAGGCCATGAGTGACATGGGGACCAACAGAAATCGATTGTGGAACATGCAGAGG
Dnmt3a-85kb	GGCTCTGATCTCTGGGTACCTACAATCAGAAAAACAGACCTAAAAAGCAAGACCACGACAGCGATTGTGGAACATGCAGAGG
Dnmt3a-85kb	GGCTCTGATCTCTGGGTACCTAGCGGCTTCTGGGAGCAGGTGGCCAAGGTCAGCCAGAGGACGATTGTGGAACATGCAGAGG
Dnmt3a-85kb	GGCTCTGATCTCTGGGTACCTTCAGTCACCTGGCCTTTCAGGCTTCACATCACAGCTGCAACGATTGTGGAACATGCAGAGG
Dnmt3a-85kb	GGCTCTGATCTCTGGGTACCTAGTGCAGTTTTATGGTTTGCAGAGCCACAGTGCCCTGCGTCGATTGTGGAACATGCAGAGG
Dnmt3a-85kb	GGCTCTGATCTCTGGGTACCTCCATAGAATTGCCACTCTTCCCGGCCTCTGTCAGCCTGTGCGATTGTGGAACATGCAGAGG
Dnmt3a-85kb	GGCTCTGATCTCTGGGTACCTTGTATTCCAGCTCAGATGGGCTGAACAAGAACAATTCATTCGATTGTGGAACATGCAGAGG
Dnmt3a-85kb	GGCTCTGATCTCTGGGTACCTTCTGTATGTTTAAAAACTGATGTGATTTGCAAGGAAATGGCGATTGTGGAACATGCAGAGG
Dnmt3a-85kb	GGCTCTGATCTCTGGGTACCTTGTGTGGGGGGGTGGAACCAAAGTTCAGGCAGCAAACATTCGATTGTGGAACATGCAGAGG
Dnmt3a-85kb	GGCTCTGATCTCTGGGTACCTGTTGAACTCACTTTTTACATCCCAAGGATGCTGACAGAAGCGATTGTGGAACATGCAGAGG
Dnmt3a-85kb	GGCTCTGATCTCTGGGTACCTGAGTATGTGTTGTCCTACATCACTTGGGCAGGCATCCAGACGATTGTGGAACATGCAGAGG
Dnmt3a-85kb	GGCTCTGATCTCTGGGTACCTCCTGTCCTGAGCCATAGAAGCCAGTCTCTGCGCAGCACCTCGATTGTGGAACATGCAGAGG
Dnmt3a-85kb	GGCTCTGATCTCTGGGTACCTGCAGGCTGGGTATCAGCCCTGACCCTGGAGGCTGGGCTTACGATTGTGGAACATGCAGAGG
Dnmt3a-85kb	GGCTCTGATCTCTGGGTACCTAATGTTTGAGAACCACTAGGCCTCTGGAATGAACAGAACTCGATTGTGGAACATGCAGAGG
Dnmt3a-85kb	GGCTCTGATCTCTGGGTACCTACCTCGCCTAGAGCCCCGAAGACTGCCTCACTTTCAGGGACGATTGTGGAACATGCAGAGG
Dnmt3a-85kb	GGCTCTGATCTCTGGGTACCTTCAACCAGGAGCTGTTTGTTTAATCTGCCTGGGGCAGATTCGATTGTGGAACATGCAGAGG
Dnmt3a-85kb	GGCTCTGATCTCTGGGTACCTTCACACTGGGAATTGAACGACAGCTCAGGTCTTCAGGTAACGATTGTGGAACATGCAGAGG
Dnmt3a-85kb	GGCTCTGATCTCTGGGTACCTGGACAGTGCCTGCTGCTGGGGTTGCGACTCTCACTTTCTACGATTGTGGAACATGCAGAGG
Dnmt3a-85kb	GGCTCTGATCTCTGGGTACCTCAGGCTTTGATTTAAATTTCCTCTTCCGGATGGAGATGGACGATTGTGGAACATGCAGAGG
Dnmt3a-85kb	GGCTCTGATCTCTGGGTACCTCCACCCCATTGTTTTCGGCAATAGCCAAGCCAGCATTCTGCGATTGTGGAACATGCAGAGG
Dnmt3a-85kb	GGCTCTGATCTCTGGGTACCTCTCCTCCCATCTTCTTTGGACCCTGAAACTTGAGAGGGTCCGATTGTGGAACATGCAGAGG
Dnmt3a-85kb	GGCTCTGATCTCTGGGTACCTCATGCCTGAATCAGAATGGTGGTCCCTCTGCCTCTTCCGCCGATTGTGGAACATGCAGAGG
Dnmt3a-85kb	GGCTCTGATCTCTGGGTACCTACCCCTGGATTCTGGAGAAAGGTTGGGGGAGGGGTAGAATCGATTGTGGAACATGCAGAGG
Dnmt3a-85kb	GGCTCTGATCTCTGGGTACCTTGTGTTCCTCTTGGCACACTCTCCCTACTGGGGGTGATTACGATTGTGGAACATGCAGAGG
Dnmt3a-85kb	GGCTCTGATCTCTGGGTACCTACCTCTCTGCAGACTGAGGTTTCTCCAGGGTGATAACATCCGATTGTGGAACATGCAGAGG
Dnmt3a-85kb	GGCTCTGATCTCTGGGTACCTCTTGAGCAAACTTATCCTCAGGTACTTTCTGCTCTTGTGTCGATTGTGGAACATGCAGAGG
Dnmt3a-85kb	GGCTCTGATCTCTGGGTACCTGCCCCTCTAGCTTCCTTAATCCCATCGGTATTGGACAGATCGATTGTGGAACATGCAGAGG
Dnmt3a-85kb	GGCTCTGATCTCTGGGTACCTTTTCTCTAGACCTATTAGACTGGTTAGAGAAGCTAGGTGGCGATTGTGGAACATGCAGAGG
Dnmt3a-85kb	GGCTCTGATCTCTGGGTACCTACGTAGAATCCTGTCATCACTGTCTGGTAAGTGAGCCCTGCGATTGTGGAACATGCAGAGG
Dnmt3a-85kb	GGCTCTGATCTCTGGGTACCTTCTGTGCCGCATAGCCTTCCCCACCCCCAAGGTCTCCTCACGATTGTGGAACATGCAGAGG
Dnmt3a-85kb	GGCTCTGATCTCTGGGTACCTGTCTCTTGCCCAGGTCCCCAGATATAGGCATCAGAGGAACCGATTGTGGAACATGCAGAGG
Dnmt3a-85kb	GGCTCTGATCTCTGGGTACCTCAGTGTAGGCATAGGCAAAAGGGAGGCTGGCTGGGGGACTCGATTGTGGAACATGCAGAGG
Dnmt3a-85kb	GGCTCTGATCTCTGGGTACCTCTCCAGAGCTGCAGGGAAATGGGCAGAAGATGGATGGCCACGATTGTGGAACATGCAGAGG
Dnmt3a-85kb	GGCTCTGATCTCTGGGTACCTGTGGCATGAGGAAGATGTAGCAGGAACCCACAGGCAGCCTCGATTGTGGAACATGCAGAGG
Dnmt3a-85kb	GGCTCTGATCTCTGGGTACCTTGGATTGGAGCTTCCAAGTATGGGAGAGAACCCAGGAGCTCGATTGTGGAACATGCAGAGG
Dnmt3a-85kb	GGCTCTGATCTCTGGGTACCTGTAGGGCTGGAGAGTGCTTGGGCTAGTCACACAGGGTGGGCGATTGTGGAACATGCAGAGG
Dnmt3a-85kb	GGCTCTGATCTCTGGGTACCTGAGTCAAGGAGTCAGCAAGAAGGAAGGACTGGCTTTTAGGCGATTGTGGAACATGCAGAGG
Dnmt3a-85kb	GGCTCTGATCTCTGGGTACCTTTTAGTGGATCCTCTAACTTCTTCATTAGATGCTGCTAATCGATTGTGGAACATGCAGAGG
Dnmt3a-85kb	GGCTCTGATCTCTGGGTACCTGAATTCTCCCAAGGTCAGCAGGCTCAGGCCACTGCCCGTCCGATTGTGGAACATGCAGAGG
Dnmt3a-85kb	GGCTCTGATCTCTGGGTACCTTAAGGATAAATGAATATGGCTTACCTCATGCTTCTCACACCGATTGTGGAACATGCAGAGG
Dnmt3a-85kb	GGCTCTGATCTCTGGGTACCTTCTGCTTGCTACCAGGAAAATAATGCCATTGCAGGTGAGCCGATTGTGGAACATGCAGAGG
Dnmt3a-85kb	GGCTCTGATCTCTGGGTACCTCAGAGCTGCCCACCCTGCCCTAAAAGCTTGGAGGTTACATCGATTGTGGAACATGCAGAGG
Dnmt3a-85kb	GGCTCTGATCTCTGGGTACCTATCCCTACTTTGCATCCCTGGAATTCTCCTACCTTTGCTGCGATTGTGGAACATGCAGAGG
Dnmt3a-85kb	GGCTCTGATCTCTGGGTACCTCCTGGCAGCCTCTGATTTCCCTCTGCACGTGGAGGAGGCACGATTGTGGAACATGCAGAGG
Dnmt3a-85kb	GGCTCTGATCTCTGGGTACCTACTAGCACATCATTTACCGTCTAATTGCTGTCTTGAGTGACGATTGTGGAACATGCAGAGG
Dnmt3a-85kb	GGCTCTGATCTCTGGGTACCTGCTGTGGTTTATGTGTGGTGGGTCCTGGGCACACAGTTAGCGATTGTGGAACATGCAGAGG
Dnmt3a-85kb	GGCTCTGATCTCTGGGTACCTGTGAGTAACAGGAACATGGCAGCTCATCTCTTCCACCTTCCGATTGTGGAACATGCAGAGG
Dnmt3a-85kb	GGCTCTGATCTCTGGGTACCTCCCCACCCCTCCCCCATGTTCCTCCCCCAGCCTGGCTACCCGATTGTGGAACATGCAGAGG
Dnmt3a-85kb	GGCTCTGATCTCTGGGTACCTAGGTACTCCTGACTCAACTATCTTGGTTGTACATGTGTTTCGATTGTGGAACATGCAGAGG
Dnmt3a-85kb	GGCTCTGATCTCTGGGTACCTGGGAGTCTCACAATTGGGTCCAGAAAATGGATCTGGTTAGCGATTGTGGAACATGCAGAGG
Dnmt3a-85kb	GGCTCTGATCTCTGGGTACCTGGGGTTGGGTGTGTGACTTTGGGCCAAATGCTACTTTTAGCGATTGTGGAACATGCAGAGG
Dnmt3a-85kb	GGCTCTGATCTCTGGGTACCTGCTGGGATCAAGGTTCTATTGCATCCGGCTGGCACCCCACCGATTGTGGAACATGCAGAGG
Dnmt3a-85kb	GGCTCTGATCTCTGGGTACCTTTGTCATGGTGACCCTTTCACTTTATCTTTGAAGGTGGATCGATTGTGGAACATGCAGAGG
Dnmt3a-85kb	GGCTCTGATCTCTGGGTACCTCTCTTTTAGTTTGAATCATCTGTGCCACCTTTCTTCACTCCGATTGTGGAACATGCAGAGG
Dnmt3a-85kb	GGCTCTGATCTCTGGGTACCTTGGGAAGCAGGCTTCCCAGCCACCAAACCCCACCCCCTTCCGATTGTGGAACATGCAGAGG
Dnmt3a-85kb	GGCTCTGATCTCTGGGTACCTCTCCATCCCCCACAGGGAACAGCTTGTCCATTGCTTTGATCGATTGTGGAACATGCAGAGG
Dnmt3a-85kb	GGCTCTGATCTCTGGGTACCTGAGTGCCTCTCTTTTCTAGACCACTTTCTCAGCAGTTGGTCGATTGTGGAACATGCAGAGG
Dnmt3a-85kb	GGCTCTGATCTCTGGGTACCTCTCTGACCCTCCTGGTGGGCTCAGTCCTCTCAAGGACTCTCGATTGTGGAACATGCAGAGG
Dnmt3a-85kb	GGCTCTGATCTCTGGGTACCTACCCCAGTGAGTGTGGACCTCTTCTGACAAGGACACCTGTCGATTGTGGAACATGCAGAGG
Dnmt3a-85kb	GGCTCTGATCTCTGGGTACCTGAGGCTAAGGGAGAGGAAAAGATGGACTGCCCAATGTGGCCGATTGTGGAACATGCAGAGG
Dnmt3a-85kb	GGCTCTGATCTCTGGGTACCTTCCTTACTGACCTTCCTGGGCTCCCAGGAGCCTCTGGAGCCGATTGTGGAACATGCAGAGG
Dnmt3a-85kb	GGCTCTGATCTCTGGGTACCTCCAGCTGCTTAGCAGGTGTTTCCTGGTCCCATTGGTTAAGCGATTGTGGAACATGCAGAGG
Dnmt3a-85kb	GGCTCTGATCTCTGGGTACCTAAGTCTTGACCCCTACCTCATCCCTTAGGAGAAGCCTGGACGATTGTGGAACATGCAGAGG
Dnmt3a-85kb	GGCTCTGATCTCTGGGTACCTGAGAGAATGAAAGAAAAGGGGAGATGTTGCCATAACAACTCGATTGTGGAACATGCAGAGG
Dnmt3a-85kb	GGCTCTGATCTCTGGGTACCTCTCTAGGCAGAGGCCTCCCTTCCAGGGGCTGGTACTTTACCGATTGTGGAACATGCAGAGG
Dnmt3a-85kb	GGCTCTGATCTCTGGGTACCTCAGACCTGGTGGTTGCCATGGAGATGAGGTACTGAGGGACCGATTGTGGAACATGCAGAGG
Dnmt3a-85kb	GGCTCTGATCTCTGGGTACCTGGGAATATTTACCCCACTTGAACAGTAGTCAGAAGCTGCCCGATTGTGGAACATGCAGAGG
Dnmt3a-85kb	GGCTCTGATCTCTGGGTACCTAAGGCAGAGCATCTCTAGGTGGGAGTCCCCCAGCCCAGCCCGATTGTGGAACATGCAGAGG
Dnmt3a-85kb	GGCTCTGATCTCTGGGTACCTTGCTCTCCTGGTGAATGTCTGACACTTTCTCTTGCTTGGTCGATTGTGGAACATGCAGAGG
Dnmt3a-85kb	GGCTCTGATCTCTGGGTACCTCTCTCTCTCTGACTGTTTCCTTAGCAACAAGTCCTGCTAACGATTGTGGAACATGCAGAGG
Dnmt3a-85kb	GGCTCTGATCTCTGGGTACCTCCAGGCTGTTGGCTCTGAGGCTATTTTTAGCTTCACTGCCCGATTGTGGAACATGCAGAGG
Dnmt3a-85kb	GGCTCTGATCTCTGGGTACCTCAGCTCAGTCCTGGTCATTTGCTTGCAGCCTCCATATGGGCGATTGTGGAACATGCAGAGG
Dnmt3a-85kb	GGCTCTGATCTCTGGGTACCTGCACAGGAATAGGAAAACGAACATTTCCTGGCAGCTTTGGCGATTGTGGAACATGCAGAGG
Dnmt3a-85kb	GGCTCTGATCTCTGGGTACCTAGCCCTAAACCAGGACCTCCTGGCAATCATTAGAATGTCTCGATTGTGGAACATGCAGAGG
Dnmt3a-85kb	GGCTCTGATCTCTGGGTACCTTATGGGCAGGATCTGTCTGCAGATGAATGCAGGGATGCATCGATTGTGGAACATGCAGAGG
Dnmt3a-85kb	GGCTCTGATCTCTGGGTACCTAGACAGGAAGCTCCTGAGGCAGTGTTGCATTCAGCTGCAGCGATTGTGGAACATGCAGAGG
Dnmt3a-85kb	GGCTCTGATCTCTGGGTACCTTTCCTCCACCATTGCAGCAAGGTGCCCTGTCCACAGTTTCCGATTGTGGAACATGCAGAGG
Dnmt3a-85kb	GGCTCTGATCTCTGGGTACCTGGTGTAATCTCATGGAGATGAGTCCAGCCCTCTTCCTAAGCGATTGTGGAACATGCAGAGG
Dnmt3a-85kb	GGCTCTGATCTCTGGGTACCTGCAAAACCAGCTGTCTGTGAGATTATACAGTGGAGTGGCACGATTGTGGAACATGCAGAGG
Dnmt3a-85kb	GGCTCTGATCTCTGGGTACCTGAGCAGGAAAGGAGTAGGAGATAAGGAACAGTGGGGAGAGCGATTGTGGAACATGCAGAGG
Dnmt3a-85kb	GGCTCTGATCTCTGGGTACCTCTTTGTTGGTGGAGAAAGCTGGTAAGCTAACATAAGTTAGCGATTGTGGAACATGCAGAGG
Dnmt3a-85kb	GGCTCTGATCTCTGGGTACCTAGGGTTTCAGCTGGTGGAACCTGAAAGAGAAGGGCCCTGTCGATTGTGGAACATGCAGAGG
Dnmt3a-85kb	GGCTCTGATCTCTGGGTACCTGAGGGAACAGCAGGTGGGTTCAGAGTGTGGAGCTATGAGTCGATTGTGGAACATGCAGAGG
Dnmt3a-85kb	GGCTCTGATCTCTGGGTACCTATATCAGGGAGACCTCTACTTTGTAGGGGCCTTGAATGTCCGATTGTGGAACATGCAGAGG
Dnmt3a-85kb	GGCTCTGATCTCTGGGTACCTATGGAATGTTGGCTGCTTCACACTGAGGCTTCTGTGGACTCGATTGTGGAACATGCAGAGG
Dnmt3a-85kb	GGCTCTGATCTCTGGGTACCTGGGGCAAGTTCAGAGCAGATATCCATTCACACTGACCTCACGATTGTGGAACATGCAGAGG
Dnmt3a-85kb	GGCTCTGATCTCTGGGTACCTGCCTTTGCTATGTCTCTGGGTCTGGTGTCTGCAATGAGTGCGATTGTGGAACATGCAGAGG
Dnmt3a-85kb	GGCTCTGATCTCTGGGTACCTGATAGGCAGAAGGAAGAAAAGATGTAGCGATTTCCCATGTCGATTGTGGAACATGCAGAGG
Dnmt3a-85kb	GGCTCTGATCTCTGGGTACCTGGCTGTACAGGAACCATAGGTGGTGCCTGTCCTGTGAGTGCGATTGTGGAACATGCAGAGG
Dnmt3a-85kb	GGCTCTGATCTCTGGGTACCTGGCAGCAGTGGCATCAATCCCTCCTTCACATGCTACGGATCGATTGTGGAACATGCAGAGG
Dnmt3a-85kb	GGCTCTGATCTCTGGGTACCTTGAACTCAGAACCAAGGTTTGTCAAGCTGGTTGAGTGACCCGATTGTGGAACATGCAGAGG
Dnmt3a-85kb	GGCTCTGATCTCTGGGTACCTCACCCCTGGCCTCCAGGCAGTGCTGCTCTCTGTTTAGCGACGATTGTGGAACATGCAGAGG
Dnmt3a-85kb	GGCTCTGATCTCTGGGTACCTTGGCCTGGAGGCTCGCCTTACCTCTGTGCAGCTGGAAACCCGATTGTGGAACATGCAGAGG
Dnmt3a-85kb	GGCTCTGATCTCTGGGTACCTCGTTTTCACAGCTTTTGTATGGTGCTTTAATGTCCCAGGACGATTGTGGAACATGCAGAGG
Dnmt3a-85kb	GGCTCTGATCTCTGGGTACCTGAAAGCAAGGACCAGGAGAAAGGAAGCTTCCTGGCTTGTCCGATTGTGGAACATGCAGAGG
Dnmt3a-85kb	GGCTCTGATCTCTGGGTACCTAGGACACACACGCTTGCCCCTTGGAGCGTAAGGCTTGTCACGATTGTGGAACATGCAGAGG
Dnmt3a-85kb	GGCTCTGATCTCTGGGTACCTACGACACTTCCTGGCAGTTTACTGGTATGAGTATCACTGGCGATTGTGGAACATGCAGAGG
Dnmt3a-85kb	GGCTCTGATCTCTGGGTACCTAATGTAATAAGATGGAGTTTGTCTGAAGAATACCTGAAGGCGATTGTGGAACATGCAGAGG
Dnmt3a-85kb	GGCTCTGATCTCTGGGTACCTCCCTGCAAGTGCAGCCAAGCTAGAGAGCACTAACTTCTTTCGATTGTGGAACATGCAGAGG
Dnmt3a-85kb	GGCTCTGATCTCTGGGTACCTGTGAGGTCTGAGGTGTTGACTGAGCCTGTGGAGACTGCGGCGATTGTGGAACATGCAGAGG
Dnmt3a-85kb	GGCTCTGATCTCTGGGTACCTAACAAGCCTGTTATAGTCCTAGTCTCTGAAAGGTCAGGGGCGATTGTGGAACATGCAGAGG
Dnmt3a-85kb	GGCTCTGATCTCTGGGTACCTAGCAAGATGAGCCAGTTCAGAACTCCCTTCCATTCTAGGACGATTGTGGAACATGCAGAGG
Dnmt3a-85kb	GGCTCTGATCTCTGGGTACCTTGAGAGGGTCCTAGGGATCGAACCAGGGTTTGAGAAAGTGCGATTGTGGAACATGCAGAGG
Dnmt3a-85kb	GGCTCTGATCTCTGGGTACCTCTACGGTGGAGCTACAGCACAGCTCCAAGCTCACGGCTTCCGATTGTGGAACATGCAGAGG
Dnmt3a-85kb	GGCTCTGATCTCTGGGTACCTCTCCCAGCTTGGGTAGCCTGACTAAGTGGCTTAGACACTACGATTGTGGAACATGCAGAGG
Dnmt3a-85kb	GGCTCTGATCTCTGGGTACCTACTGTGATAGAGTCGAAAGGCGGGGGGCAGTAGAGTTTCCCGATTGTGGAACATGCAGAGG
Dnmt3a-85kb	GGCTCTGATCTCTGGGTACCTGGGGGCGGGGAGCAGGTCCTTTTCTCTTTTAGGGGACGTTCGATTGTGGAACATGCAGAGG
Dnmt3a-85kb	GGCTCTGATCTCTGGGTACCTACCCATACAGTTTACATAAAGAACGCCTTTTCAGTTGCCCCGATTGTGGAACATGCAGAGG
Dnmt3a-85kb	GGCTCTGATCTCTGGGTACCTCTGCTCTGATGGTCTCAGGGTGAGTTGGAGAGATCCCCTTCGATTGTGGAACATGCAGAGG
Dnmt3a-85kb	GGCTCTGATCTCTGGGTACCTTGGTTCATCCCTTCACCTCGTTATACCCGCACCTGTTCTACGATTGTGGAACATGCAGAGG
Dnmt3a-85kb	GGCTCTGATCTCTGGGTACCTTGGTGTGTGCCAGCTCACTGGCTGGGAGCCAGGCACCTGGCGATTGTGGAACATGCAGAGG
Dnmt3a-85kb	GGCTCTGATCTCTGGGTACCTGGGATCAGGTCTTCCCCAAGCGTTCCAGCCAGATAGCAGCCGATTGTGGAACATGCAGAGG
Dnmt3a-85kb	GGCTCTGATCTCTGGGTACCTCTCCCTGCTGGGGCATTCTCCTTCAGTTCTTTGTTCTAATCGATTGTGGAACATGCAGAGG
Dnmt3a-85kb	GGCTCTGATCTCTGGGTACCTATCTTGCAAACTTAATCCTGGCTAATCTTTGTAAAATACTCGATTGTGGAACATGCAGAGG
Dnmt3a-85kb	GGCTCTGATCTCTGGGTACCTTTCACCTTGTTTTTCCAGAACATCTGCCTTGTTACAGAATCGATTGTGGAACATGCAGAGG
Dnmt3a-85kb	GGCTCTGATCTCTGGGTACCTCTCCATTCAGTGCTTGACCCCAGTCCCACTACTCAGCCATCGATTGTGGAACATGCAGAGG
Dnmt3a-85kb	GGCTCTGATCTCTGGGTACCTAGCTTTAGTCAAAATTGAGAGGGTGGGTGGAAGAGTTCTTCGATTGTGGAACATGCAGAGG
Dnmt3a-85kb	GGCTCTGATCTCTGGGTACCTTTCCTTCTACCTGCTTGCCACCTCCAAATCGTGGTTATCTCGATTGTGGAACATGCAGAGG
Dnmt3a-85kb	GGCTCTGATCTCTGGGTACCTTGATCTCTACTGTCCTATCTCTCACCCACACCCTTCATTTCGATTGTGGAACATGCAGAGG
Dnmt3a-85kb	GGCTCTGATCTCTGGGTACCTTGCAGCCTTCTGCTATCTGCTTGGTGGTTTGGGTAGTTATCGATTGTGGAACATGCAGAGG
Dnmt3a-85kb	GGCTCTGATCTCTGGGTACCTACACAGGAGTTTGCTTTTCAGTGATTCCCCCTTCCCCCACCGATTGTGGAACATGCAGAGG
Dnmt3a-85kb	GGCTCTGATCTCTGGGTACCTCATCTCCCCAAGTCTAGTGGAATCTATCAACTTCCTGAGACGATTGTGGAACATGCAGAGG
Dnmt3a-85kb	GGCTCTGATCTCTGGGTACCTAGGACCAAGTGTCCATTTCTGTATCCGATGATGCTCCAGTCGATTGTGGAACATGCAGAGG
Dnmt3a-85kb	GGCTCTGATCTCTGGGTACCTAGGAATGGCATGAAATGGCCTACACTTTACCTGGTGGTTCCGATTGTGGAACATGCAGAGG
Dnmt3a-85kb	GGCTCTGATCTCTGGGTACCTGGAGAGAGACACTAGCACGTGCGTGGGAGTGTGTCTATTACGATTGTGGAACATGCAGAGG
Dnmt3a-85kb	GGCTCTGATCTCTGGGTACCTAACGAACAGAAAATGAAACAAGCAAGCAAGACCCATTGTGCGATTGTGGAACATGCAGAGG
Dnmt3a-85kb	GGCTCTGATCTCTGGGTACCTCCGGGGGACTCGGGGACTGGACGGGGAAGTTTTCAAAGTCCGATTGTGGAACATGCAGAGG
Dnmt3a-85kb	GGCTCTGATCTCTGGGTACCTCTTGTGAACCACGCTTTTTAAAGCACCCCCTCCATTCACCCGATTGTGGAACATGCAGAGG
Dnmt3a-85kb	GGCTCTGATCTCTGGGTACCTTAGCGTGGCGGTGAAGTTATTGTCCTGGGGCGCCCTCAACCGATTGTGGAACATGCAGAGG
Dnmt3a-85kb	GGCTCTGATCTCTGGGTACCTGCGTGGGACACCTCCTATCCACTCACATCTGTCTTCTGACCGATTGTGGAACATGCAGAGG
Dnmt3a-85kb	GGCTCTGATCTCTGGGTACCTTGCCTAAACTACGTTTCCGTAAACTCCGAGCCTCATCTCTCGATTGTGGAACATGCAGAGG
Dnmt3a-85kb	GGCTCTGATCTCTGGGTACCTTCTGTAAACTTGCTAGCGCGCTCTCGCACGCGCTCTTTTTCGATTGTGGAACATGCAGAGG
Dnmt3a-85kb	GGCTCTGATCTCTGGGTACCTTTTTTTTTTTCCCGGAAACTCACTTTCTACAACTTTCTCCCGATTGTGGAACATGCAGAGG
Dnmt3a-85kb	GGCTCTGATCTCTGGGTACCTGGACTCTCAGGCTGTCTGAAGCCAGCGCTCCTGTCCCACCCGATTGTGGAACATGCAGAGG
Dnmt3a-85kb	GGCTCTGATCTCTGGGTACCTCGCTGCTCTGGGTGCCCCGCGGCCCGCACGCACCCTGCCTCGATTGTGGAACATGCAGAGG
Dnmt3a-85kb	GGCTCTGATCTCTGGGTACCTCTCAAGGTCCCCAACTTCCCTATGTACCCCCCCATCCCCACGATTGTGGAACATGCAGAGG
Dnmt3a-85kb	GGCTCTGATCTCTGGGTACCTGTTGGGGGAAGGGAGCAGAGCGGGCTGTCCCATAGAGCTGCGATTGTGGAACATGCAGAGG
Dnmt3a-85kb	GGCTCTGATCTCTGGGTACCTTGGAGGGGCGGGGCCCTGGGAACGGACTGGCCAGCCTCTCCGATTGTGGAACATGCAGAGG
Dnmt3a-85kb	GGCTCTGATCTCTGGGTACCTCCAGGCCCCCCGCGCCCCTCGGGCCCGGGTGAGGGGCTGGCGATTGTGGAACATGCAGAGG
Dnmt3a-85kb	GGCTCTGATCTCTGGGTACCTCAGCGCCAGCGTAGGAGGCCGGCCCCCTCCCCCGGCCCGCCGATTGTGGAACATGCAGAGG
Dnmt3a-85kb	GGCTCTGATCTCTGGGTACCTTTAGCCAACCAGGAACTCCAGTGGGGCCCACGTGACCTGGCGATTGTGGAACATGCAGAGG
Dnmt3a-85kb	GGCTCTGATCTCTGGGTACCTTCGGGCCGGGGCTCACACCTGAGCTGTACTGCAGAGGGGCCGATTGTGGAACATGCAGAGG
Dnmt3a-85kb	GGCTCTGATCTCTGGGTACCTCACCTGGCCTTATGGGTAGGTTTCTGGACAGAGTCCTGGGCGATTGTGGAACATGCAGAGG
Dnmt3a-85kb	GGCTCTGATCTCTGGGTACCTTAACGGGGGCGGGGAGGTGGTAGGGGCGGTGGGAGCGTCCCGATTGTGGAACATGCAGAGG
Dnmt3a-85kb	GGCTCTGATCTCTGGGTACCTGCAGTCCTCAGTGTTGCAAAGAGTCAAGTTAGCCTCCGGCCGATTGTGGAACATGCAGAGG
Dnmt3a-85kb	GGCTCTGATCTCTGGGTACCTAACTGAGTTCCGCGGCTGCTCATTTGGGTCGCCACACTCACGATTGTGGAACATGCAGAGG
Dnmt3a-85kb	GGCTCTGATCTCTGGGTACCTTCAGTTTAGGAGCTTCAAGGCCTCACTCGTCACTGGTCTCCGATTGTGGAACATGCAGAGG
Dnmt3a-85kb	GGCTCTGATCTCTGGGTACCTTTGTCATCTGGCATGCTCAGGGAACAGAAAGATCAGCCGACGATTGTGGAACATGCAGAGG
Dnmt3a-85kb	GGCTCTGATCTCTGGGTACCTCAGCGGTTACCGCAGGCTGAGAGCAGACGTCCCTGCTGAACGATTGTGGAACATGCAGAGG
Dnmt3a-85kb	GGCTCTGATCTCTGGGTACCTCAGTAGAGGACTAAAGTTGGGTTCGAAGCAGCCTGGGCTGCGATTGTGGAACATGCAGAGG
Dnmt3a-85kb	GGCTCTGATCTCTGGGTACCTCTGGTGGTTTGATGGGTGCCTGGCAGTTCCTGTTGACCTGCGATTGTGGAACATGCAGAGG
Dnmt3a-85kb	GGCTCTGATCTCTGGGTACCTTACTTTCTTGGGGGACCATATTGTCCTCAAGGCTCTACCACGATTGTGGAACATGCAGAGG
Dnmt3a-85kb	GGCTCTGATCTCTGGGTACCTTCTAGGCCTGGAGAGAGACAGTTTCCTCCCATAATACACCCGATTGTGGAACATGCAGAGG
Dnmt3a-85kb	GGCTCTGATCTCTGGGTACCTACTATTCCTGTTATCACTAGGTCAGCAGCCAGAAAAGTGACGATTGTGGAACATGCAGAGG
Dnmt3a-85kb	GGCTCTGATCTCTGGGTACCTTATGGCAGAGAGTAGTGAGACCCTCAGGGTCACGGAGGGTCGATTGTGGAACATGCAGAGG
Dnmt3a-85kb	GGCTCTGATCTCTGGGTACCTCCTGGTGTTTTGTGACACTGGGATAGCCCAAAACCGCGTGCGATTGTGGAACATGCAGAGG
Dnmt3a-85kb	GGCTCTGATCTCTGGGTACCTTTTGGCGGCAGAGGCAATCAGACCTCTGACCTTTGGAATGCGATTGTGGAACATGCAGAGG
Dnmt3a-85kb	GGCTCTGATCTCTGGGTACCTAGTCGCCGAGAGATAGGGTGAGGGTTCAGCTGCCTGGAGACGATTGTGGAACATGCAGAGG
Dnmt3a-85kb	GGCTCTGATCTCTGGGTACCTTGGAACTGGACAGAGAAGCTGTAGACCGTAGAGTTAGAAGCGATTGTGGAACATGCAGAGG
Dnmt3a-85kb	GGCTCTGATCTCTGGGTACCTGCTTTCTTGGGGCGGAGGAACTCTAGGCCAAGTGGCTTTCCGATTGTGGAACATGCAGAGG
Dnmt3a-85kb	GGCTCTGATCTCTGGGTACCTGAGCTATGGGTATTGGGGGATGGATGGTGTTGTACCCCTCCGATTGTGGAACATGCAGAGG
Dnmt3a-85kb	GGCTCTGATCTCTGGGTACCTGGACCCTGCCCAGTTCCAGGGCTTAGAGACCAAATGCTAGCGATTGTGGAACATGCAGAGG
Dnmt3a-85kb	GGCTCTGATCTCTGGGTACCTTCCCTAGTTAACCCTTCCCTTTCCTATTGTCTGCTTGAGGCGATTGTGGAACATGCAGAGG
Dnmt3a-85kb	GGCTCTGATCTCTGGGTACCTTGAGTAGAGGTAGTGAACATGGGAAGGAGGGTGGTTGTGCCGATTGTGGAACATGCAGAGG
Dnmt3a-85kb	GGCTCTGATCTCTGGGTACCTCCAGGCTGAGTATTCTAATGAGCCCCTCCCCCACCGGCCACGATTGTGGAACATGCAGAGG
Dnmt3a-85kb	GGCTCTGATCTCTGGGTACCTTCCCTCTACTGTGCTGGTCCTGCTGGAGGCCCCTTTCCTCCGATTGTGGAACATGCAGAGG
Dnmt3a-85kb	GGCTCTGATCTCTGGGTACCTTTGCCAGCCCAGGCTGTGCTGGGCACATGTTCTGTGCTGGCGATTGTGGAACATGCAGAGG
Dnmt3a-85kb	GGCTCTGATCTCTGGGTACCTGGTTGGGGATGCTAAAGCAGCTATCAGCAGCGGCATCTGACGATTGTGGAACATGCAGAGG
Dnmt3a-85kb	GGCTCTGATCTCTGGGTACCTAACTGGGGAAGTTGTGGGAGAAGAATTTTCACGAACTGTGCGATTGTGGAACATGCAGAGG
Dnmt3a-85kb	GGCTCTGATCTCTGGGTACCTGAAGGGTGAGGAGGAAGACAAAGGAGCCGTGGGGGAAGAACGATTGTGGAACATGCAGAGG
Dnmt3a-85kb	GGCTCTGATCTCTGGGTACCTAGGGAGGTGGCAGGCACGACTCCCTTGGAGACCTGGCAGCCGATTGTGGAACATGCAGAGG
Dnmt3a-85kb	GGCTCTGATCTCTGGGTACCTGGGAAGGAACCTTTACCTGCCAGCTACTCCTTGCTCTGGACGATTGTGGAACATGCAGAGG
Dnmt3a-85kb	GGCTCTGATCTCTGGGTACCTTGGTAGCAGGCCCTTTCCTCTGCAAGCTTCCTGCCTCGTGCGATTGTGGAACATGCAGAGG
Dnmt3a-85kb	GGCTCTGATCTCTGGGTACCTGACTGAGGAGCCCCAACGAAGGGTTTCTATGTCATTGGAGCGATTGTGGAACATGCAGAGG
Dnmt3a-85kb	GGCTCTGATCTCTGGGTACCTAGCTGCCTAAGTTGGATCTGGTGTGGTTGTCAGAAGTTCTCGATTGTGGAACATGCAGAGG
Dnmt3a-85kb	GGCTCTGATCTCTGGGTACCTTATCTCTGTGTGTAACTTCTGCAGACCATTCCAGAAGAGGCGATTGTGGAACATGCAGAGG
Dnmt3a-85kb	GGCTCTGATCTCTGGGTACCTGTAGGAGAAAGGAGGACTCAGTCCCAAGCCAAGCTTGATGCGATTGTGGAACATGCAGAGG
Dnmt3a-85kb	GGCTCTGATCTCTGGGTACCTCCTCTTTGGGAGAGGCAATAGCTAATTGGTGGAAGGAAGGCGATTGTGGAACATGCAGAGG
Dnmt3a-85kb	GGCTCTGATCTCTGGGTACCTAGAGCGAGCCCTGGCCAGGTGAGGGTAGGGTCTGGGGAAACGATTGTGGAACATGCAGAGG
Dnmt3a-85kb	GGCTCTGATCTCTGGGTACCTTGAGTGATTGCCCTGCGTTCTTCCCTAGCCTTGAGCCAGCCGATTGTGGAACATGCAGAGG
Dnmt3a-85kb	GGCTCTGATCTCTGGGTACCTCCCCAGCCCTACCAATAGCGAGCACTTAAAATGACCACCGCGATTGTGGAACATGCAGAGG
Dnmt3a-85kb	GGCTCTGATCTCTGGGTACCTGGGTTGTTGCCCTGAGGCAAAAACATGAGGCCTGGAGGAGCGATTGTGGAACATGCAGAGG
Dnmt3a-85kb	GGCTCTGATCTCTGGGTACCTTGGTGCCAGATTTCTCAGCTTAAAGGTGACCTGTGCGCAGCGATTGTGGAACATGCAGAGG
Dnmt3a-85kb	GGCTCTGATCTCTGGGTACCTTTGCAGGCCTGCCGAGCCTGCATTGACAGCTCCAGCCAGCCGATTGTGGAACATGCAGAGG
Dnmt3a-85kb	GGCTCTGATCTCTGGGTACCTCCTTGGAATTATTGATACATATGTTTCAGGTCAAGAAAAGCGATTGTGGAACATGCAGAGG
Dnmt3a-85kb	GGCTCTGATCTCTGGGTACCTACCAGACAGACACCTTCAGTTTAGATGTTTAGGTCAGACCCGATTGTGGAACATGCAGAGG
Dnmt3a-85kb	GGCTCTGATCTCTGGGTACCTCTCACACAGAGCCTGGGCCAGTCTGCGGCTTTTGCGCCGTCGATTGTGGAACATGCAGAGG
Dnmt3a-85kb	GGCTCTGATCTCTGGGTACCTTTTGACTAGTTCTAGAGCTCCAGCCCGACTAGCTTCTTTACGATTGTGGAACATGCAGAGG
Dnmt3a-85kb	GGCTCTGATCTCTGGGTACCTTCTGCCTGTGCTAAGATTACAGAGGTGTGCATGCTACACTCGATTGTGGAACATGCAGAGG
Dnmt3a-85kb	GGCTCTGATCTCTGGGTACCTCCTCCAAGTTGTTTTCTGATCACTAAAAAAATTATTAAAACGATTGTGGAACATGCAGAGG
Dnmt3a-85kb	GGCTCTGATCTCTGGGTACCTTACATTTACTTATTTGAATGCACTCGCTGACCCCCATGCCCGATTGTGGAACATGCAGAGG
Dnmt3a-85kb	GGCTCTGATCTCTGGGTACCTGAATGTTTAGTCTTTAAGAGTGCGTTAGCTTTCATAGGTCCGATTGTGGAACATGCAGAGG
Dnmt3a-85kb	GGCTCTGATCTCTGGGTACCTGGTTCTTAGAGAAATGTATGGAGAAAATGAGGTGGGGGCACGATTGTGGAACATGCAGAGG
Dnmt3a-85kb	GGCTCTGATCTCTGGGTACCTGAACTTTGGAGCACTCGTCGGGGTGTGCACAAGGCTCCAGCGATTGTGGAACATGCAGAGG
Dnmt3a-85kb	GGCTCTGATCTCTGGGTACCTTCCTTTCCCTGCTCTGTCCCCACTGGTATAGTGAAGATAACGATTGTGGAACATGCAGAGG
Dnmt3a-85kb	GGCTCTGATCTCTGGGTACCTGCAGAGCCTGAGTTTTGGAAGACATGTGCCCTAGATGGAGCGATTGTGGAACATGCAGAGG
Dnmt3a-85kb	GGCTCTGATCTCTGGGTACCTGAACTGTGTGGTCCCCAGAGCTGCACATATAAAGATCCCTCGATTGTGGAACATGCAGAGG
Dnmt3a-85kb	GGCTCTGATCTCTGGGTACCTCTTTTCCGTGAGAGAATAAGCGAAGCTTGGCTTGTTGTGGCGATTGTGGAACATGCAGAGG
Dnmt3a-85kb	GGCTCTGATCTCTGGGTACCTAGAACGGCAGAGACAGCTCCTGATCCAGTGTGCTGAGCAACGATTGTGGAACATGCAGAGG
Dnmt3a-85kb	GGCTCTGATCTCTGGGTACCTAACTGAGCACATGACAGGCCTTAGGTCACACTGTCGGACACGATTGTGGAACATGCAGAGG
Dnmt3a-85kb	GGCTCTGATCTCTGGGTACCTTGTGACCAACAGCACAGTGAGTGAGCTCACAGTGGCGTCTCGATTGTGGAACATGCAGAGG
Dnmt3a-85kb	GGCTCTGATCTCTGGGTACCTGTGGGGACAGGCCTTAGGTCACACTGTTGGACACTTGTGACGATTGTGGAACATGCAGAGG
Dnmt3a-85kb	GGCTCTGATCTCTGGGTACCTAACAGCACTGTGAGCTCACTAGCTCACAGTGGCATCTGCACGATTGTGGAACATGCAGAGG
Dnmt3a-85kb	GGCTCTGATCTCTGGGTACCTGGGACAGGCCTTAGGTGACACTGTTGGAGATGCACTCCAACGATTGTGGAACATGCAGAGG
Dnmt3a-85kb	GGCTCTGATCTCTGGGTACCTCATCTAGAAACTCTGTGGGAAGGATTTGATTGCCAAGAAGCGATTGTGGAACATGCAGAGG
Dnmt3a-85kb	GGCTCTGATCTCTGGGTACCTACTGGGGGGAACCCGGAAAGGCTCACTGTCTCAGCTGGGACGATTGTGGAACATGCAGAGG
Dnmt3a-85kb	GGCTCTGATCTCTGGGTACCTCAAGACGGGAAGAGTTGGAGCCCAGATCCTTGCCTGAACTCGATTGTGGAACATGCAGAGG
Dnmt3a-85kb	GGCTCTGATCTCTGGGTACCTATGCTGGACCAAGAGGGAAGTTTCCTCGGAGGCAGGAAGGCGATTGTGGAACATGCAGAGG
Dnmt3a-85kb	GGCTCTGATCTCTGGGTACCTAGCTGAGTAGGTCTTCCAGCTTCAGCTGTTTTTATTTACACGATTGTGGAACATGCAGAGG
Dnmt3a-85kb	GGCTCTGATCTCTGGGTACCTACGAGCTGCTTGGGTTGCAGATCCACTGAGTAGCCTTGCTCGATTGTGGAACATGCAGAGG
Dnmt3a-85kb	GGCTCTGATCTCTGGGTACCTCTCCTGGAGGGGTCAAGATGACTTCCTGTCCTCATTTCTCCGATTGTGGAACATGCAGAGG
Dnmt3a-85kb	GGCTCTGATCTCTGGGTACCTGGCTGAGAAGAAAGCCAAGGTAATTGCAGTAATGAATGCTCGATTGTGGAACATGCAGAGG
Dnmt3a-85kb	GGCTCTGATCTCTGGGTACCTGGAAGAGAACCAGGCCTCTGGAGAGTCTCAGAAGGTGGAGCGATTGTGGAACATGCAGAGG
Dnmt3a-85kb	GGCTCTGATCTCTGGGTACCTGGCCAGCCCTCCTGCTGTGCAGCAGCCCACGGACCCTGCTCGATTGTGGAACATGCAGAGG
Dnmt3a-85kb	GGCTCTGATCTCTGGGTACCTTCCGACTGTGGCCACCACCCCTGAGCCAGTAGGAGGGGATCGATTGTGGAACATGCAGAGG
Dnmt3a-85kb	GGCTCTGATCTCTGGGTACCTTGGGGACAAGAATGCTACCAAAGCAGCCGACGATGAGCCTCGATTGTGGAACATGCAGAGG
Dnmt3a-85kb	GGCTCTGATCTCTGGGTACCTGTATGAGGTGAGCCAGTTCTCTTCGCAGCTTGAGCGGGGCCGATTGTGGAACATGCAGAGG
Dnmt3a-85kb	GGCTCTGATCTCTGGGTACCTTCCTGGGCGCTCTGGCTGCCGGCTCTTACTGGCTGCTTCCCGATTGTGGAACATGCAGAGG
Dnmt3a-85kb	GGCTCTGATCTCTGGGTACCTAGTATCTGTTCCTGGCTTGGCTTTGTCACCTGATGTTCACCGATTGTGGAACATGCAGAGG
Dnmt3a-85kb	GGCTCTGATCTCTGGGTACCTGGGGCTCATGCCATCCCTCAGATGCCCAGGGCTAGGGCCGCGATTGTGGAACATGCAGAGG
Dnmt3a-85kb	GGCTCTGATCTCTGGGTACCTCTCTGGGGGGTTTCGGGGTGGCCGGCACTTAGGACTGCTGCGATTGTGGAACATGCAGAGG
Dnmt3a-85kb	GGCTCTGATCTCTGGGTACCTTATTGACTTTTGCTCTTTGGGGCTCCAGGATGGCCGGGGCCGATTGTGGAACATGCAGAGG
Dnmt3a-85kb	GGCTCTGATCTCTGGGTACCTTGGCATTGGAGAGCTGGTGTGGGGGAAACTTCGGGGCTTCCGATTGTGGAACATGCAGAGG
Dnmt3a-85kb	GGCTCTGATCTCTGGGTACCTCTGGTGGCCAGGCCGAATTGTGTCTTGGTGGATGACAGGCCGATTGTGGAACATGCAGAGG
Dnmt3a-85kb	GGCTCTGATCTCTGGGTACCTGAGCCGAGCAGCTGAAGGCACTCGCTGGGTCATGTGGTTCCGATTGTGGAACATGCAGAGG
Dnmt3a-85kb	GGCTCTGATCTCTGGGTACCTAGATGGCAAGTTCTCAGTGGTGAGTTGGACTTGGTGGTTACGATTGTGGAACATGCAGAGG
Dnmt3a-85kb	GGCTCTGATCTCTGGGTACCTAGGTCGGGGAAGAGAAGAAGGGGTCTTGGTCCTGTGTGCCCGATTGTGGAACATGCAGAGG
Dnmt3a-85kb	GGCTCTGATCTCTGGGTACCTCCTATATGGGGTCAGTGGAAGAAGCCATAGCCACCATCACCGATTGTGGAACATGCAGAGG
Dnmt3a-85kb	GGCTCTGATCTCTGGGTACCTAGCTGAGCAGAAAGCCTGCTGGCCAGGTGGATGTTTTCCCCGATTGTGGAACATGCAGAGG
Dnmt3a-85kb	GGCTCTGATCTCTGGGTACCTTCTTGATCTGGGCCCCTCTTGCTACTATTTCTGGTTTTTGCGATTGTGGAACATGCAGAGG
Dnmt3a-85kb	GGCTCTGATCTCTGGGTACCTAATGCCTCTGGTCCCCCCAAGCAAGGGTCCAGTGACTCTTCGATTGTGGAACATGCAGAGG
Dnmt3a-85kb	GGCTCTGATCTCTGGGTACCTTGTCCCTCATGCATAAAAGTCAGAAGGCACTTGGCTTACCCGATTGTGGAACATGCAGAGG
Dnmt3a-85kb	GGCTCTGATCTCTGGGTACCTACCGATCTAAGGGTGGCTTGGTCCTTAGGTGTGTGTGGAGCGATTGTGGAACATGCAGAGG
Dnmt3a-85kb	GGCTCTGATCTCTGGGTACCTGCTCATGCCGCTGAGCTCCTTCTGCAGTGCATTCCACCAGCGATTGTGGAACATGCAGAGG
Dnmt3a-85kb	GGCTCTGATCTCTGGGTACCTCACCTACAACAAGCAGCCCATGTACCGCAAAGCCATCTACCGATTGTGGAACATGCAGAGG
Dnmt3a-85kb	GGCTCTGATCTCTGGGTACCTAGTCCTCCAGGTGAGCATGGCCCCACAGCTACAGGGAGTTCGATTGTGGAACATGCAGAGG
Dnmt3a-85kb	GGCTCTGATCTCTGGGTACCTACTGGTGGGGCTGCCAGGATCCCTGGACGTCGGAGCTGTGCGATTGTGGAACATGCAGAGG
Dnmt3a-85kb	GGCTCTGATCTCTGGGTACCTAGCCAAGCCCGCAGCCCTTCTTCAGCCTCCCTCCTGCTGGCGATTGTGGAACATGCAGAGG
Dnmt3a-85kb	GGCTCTGATCTCTGGGTACCTTCCTGCCCACTGCCTACCCACCTTTGCCTCTCTGAGTTGGCGATTGTGGAACATGCAGAGG
Dnmt3a-85kb	GGCTCTGATCTCTGGGTACCTTTCTTCCTTCTTCTAACTTGTCCCTACTTTTGTTCCTTCTCGATTGTGGAACATGCAGAGG
Dnmt3a-85kb	GGCTCTGATCTCTGGGTACCTGTGGCCAGCAGCCGTGCCGGGAAGCTGTTTCCAGCTTGCCCGATTGTGGAACATGCAGAGG
Dnmt3a-85kb	GGCTCTGATCTCTGGGTACCTGACAGTGATGAAAGTGACAGTGGCAAGGCTGTGGAAGTGCCGATTGTGGAACATGCAGAGG
Dnmt3a-85kb	GGCTCTGATCTCTGGGTACCTAACAAGCAGATGATTGAATGGGCCCTCGGTGGCTTCCAGCCGATTGTGGAACATGCAGAGG
Dnmt3a-85kb	GGCTCTGATCTCTGGGTACCTTCGGGTCCTAAGGGCCTGGAGCCACCAGAAGGTAAATGTGCGATTGTGGAACATGCAGAGG
Dnmt3a-85kb	GGCTCTGATCTCTGGGTACCTCTGGTCCAGTGCAGCAGGGACTGGGAAAGCCACAGTTGGACGATTGTGGAACATGCAGAGG
Dnmt3a-85kb	GGCTCTGATCTCTGGGTACCTGCCGCAGAGCCCGCACAGTAGGGTGGAACAGAAATGGCGTCGATTGTGGAACATGCAGAGG
Dnmt3a-85kb	GGCTCTGATCTCTGGGTACCTGAGGTCTGTTAGCCCAAGGGCGTGTGCTACCATGTCATCCCGATTGTGGAACATGCAGAGG
Dnmt3a-85kb	GGCTCTGATCTCTGGGTACCTTGGCTCATCAGAATCTCAGAACTGGGGGGCAGGAAGCCACCGATTGTGGAACATGCAGAGG
Dnmt3a-85kb	GGCTCTGATCTCTGGGTACCTGGGCAGTGTGGCACCCCACTGTGGGTGCTATGCTAGTATCCGATTGTGGAACATGCAGAGG
Dnmt3a-85kb	GGCTCTGATCTCTGGGTACCTTCTGTAACTGTGGTCATCTGCTTTCCTGGTGCAGAAGAGACGATTGTGGAACATGCAGAGG
Dnmt3a-85kb	GGCTCTGATCTCTGGGTACCTAATCCTTACAAGGAAGTTTACACCGACATGTGGGTGGAGCCGATTGTGGAACATGCAGAGG
Dnmt3a-85kb	GGCTCTGATCTCTGGGTACCTGAAGCAGCTGCTTACGCCCCACCCCCACCAGCCAAGAAACCGATTGTGGAACATGCAGAGG
Dnmt3a-85kb	GGCTCTGATCTCTGGGTACCTAGAAAGAGCACAACAGAGAAACCTAAGGTCAAGGAGATCACGATTGTGGAACATGCAGAGG
Dnmt3a-85kb	GGCTCTGATCTCTGGGTACCTGATGAGCGCACAAGGGGTAGGAGCCTGGCTCTGCAGAAAGCGATTGTGGAACATGCAGAGG
Dnmt3a-85kb	GGCTCTGATCTCTGGGTACCTCGGGGAGCTCCAAGGGAGGGGTGGACATCATCTGGGTGCCCGATTGTGGAACATGCAGAGG
Dnmt3a-85kb	GGCTCTGATCTCTGGGTACCTGGCCGGGCCATCTGGGCAACCTCCTAATGCAGGCTTGCATCGATTGTGGAACATGCAGAGG
Dnmt3a-85kb	GGCTCTGATCTCTGGGTACCTTCTGCAGAGCGGCTGGTGTATGAGGTGCGCCAGAAGTGCACGATTGTGGAACATGCAGAGG
Dnmt3a-85kb	GGCTCTGATCTCTGGGTACCTAACATCGAGGGTAAGTGTTGCTCCTCACACAGGCATAGTGCGATTGTGGAACATGCAGAGG
Dnmt3a-85kb	GGCTCTGATCTCTGGGTACCTTCCAGTGGCATTGGGAAGGCTGTGGGCCCAGGGCCTATCTCGATTGTGGAACATGCAGAGG
Dnmt3a-85kb	GGCTCTGATCTCTGGGTACCTATACCCCTCCATCCGTTGGATGCTTCTAGTCCTTTAGGGGCGATTGTGGAACATGCAGAGG
Dnmt3a-85kb	GGCTCTGATCTCTGGGTACCTGGAAACATCCCAGTGCCATCAGAGAAGGGTAGTCCTTGTGCGATTGTGGAACATGCAGAGG
Dnmt3a-85kb	GGCTCTGATCTCTGGGTACCTCTTGACTGAAGTTGACCTTGCCTCTGTCATCCTTCATTTTCGATTGTGGAACATGCAGAGG
Dnmt3a-85kb	GGCTCTGATCTCTGGGTACCTCAAAGGTAGTGTCTGCCTCCCCTGGTCCAGTGGCCCTGATCGATTGTGGAACATGCAGAGG
Dnmt3a-85kb	GGCTCTGATCTCTGGGTACCTAACTCCAGGGCCTTGAGATCTAGAAGAATTAGGAAAGAATCGATTGTGGAACATGCAGAGG
Dnmt3a-85kb	GGCTCTGATCTCTGGGTACCTGATTGGAGGGCCGCCTGAGGGACTTGGATCGACCGAGAACCGATTGTGGAACATGCAGAGG
Dnmt3a-85kb	GGCTCTGATCTCTGGGTACCTTGTCCTTAGGAATGGGGTTTTGTCCTCATGACACCCTATACGATTGTGGAACATGCAGAGG
Dnmt3a-85kb	GGCTCTGATCTCTGGGTACCTTGGGTCGTGGGATAACTTGAAGATGAAGGCTTCTGAGATGCGATTGTGGAACATGCAGAGG
Dnmt3a-85kb	GGCTCTGATCTCTGGGTACCTGGGCCAACTGCTGGAGTGTTTGTGAATGAGTACCCATGCACGATTGTGGAACATGCAGAGG
Dnmt3a-85kb	GGCTCTGATCTCTGGGTACCTTAAATTTTTTATATGTATATACAGTGTCTCTTGATCATACCGATTGTGGAACATGCAGAGG
Dnmt3a-85kb	GGCTCTGATCTCTGGGTACCTACAACAGTTTCTCCCTGTGACTTCCACTGGGCCTAATGCACGATTGTGGAACATGCAGAGG
Dnmt3a-85kb	GGCTCTGATCTCTGGGTACCTATGTTTCTTTCTTACCTTCATCTGCCAACCCCCCATAACCCGATTGTGGAACATGCAGAGG
Dnmt3a-85kb	GGCTCTGATCTCTGGGTACCTTTGAGTCCAGTTGGTACAGCGTACCTGGCTGTTTTATGTACGATTGTGGAACATGCAGAGG
Dppa3	GGCTCTGATCTCTGGGTACCTAGCCAAGAGAAGATGAATAAACAGGAAGAACAGTGGTCTGTTGGGAGGTACTAGTGCCTGA
Dppa3	GGCTCTGATCTCTGGGTACCTGCATTCTGTACATAATAATACATTTTCCCAGCTTTTCCTATTGGGAGGTACTAGTGCCTGA
Dppa3	GGCTCTGATCTCTGGGTACCTCAAATCTGAGGTTACTCTGTGGAGATTTCTTTTAAAAAAATTGGGAGGTACTAGTGCCTGA
Dppa3	GGCTCTGATCTCTGGGTACCTCAAAGGCATTAACACCCTACTTCCCACCCCACACCCCCCCTTGGGAGGTACTAGTGCCTGA
Dppa3	GGCTCTGATCTCTGGGTACCTCGACTGTTGAGTTTGCTGAGACCTAGCCAGCAGATCCTCATTGGGAGGTACTAGTGCCTGA
Dppa3	GGCTCTGATCTCTGGGTACCTGGCTGAGCCACACTCAACCATCACTTAAGCAGGATCCCCTTTGGGAGGTACTAGTGCCTGA
Dppa3	GGCTCTGATCTCTGGGTACCTATTTGGTGCCACAGGGCAGGACTACCATCCGAGGAAGCTTTTGGGAGGTACTAGTGCCTGA
Dppa3	GGCTCTGATCTCTGGGTACCTATACTTGCTGTGGTTTTGGGCCAGCAACAGTACTCGGAATTTGGGAGGTACTAGTGCCTGA
Dppa3	GGCTCTGATCTCTGGGTACCTGGTAGCCAGCAAGAGCCAGGGGCCACTGGCATGGGGCCTCTTGGGAGGTACTAGTGCCTGA
Dppa3	GGCTCTGATCTCTGGGTACCTGGCCAGAGAGATAAGGAGGTACCCCACCACGGCAGCTGCATTGGGAGGTACTAGTGCCTGA
Dppa3	GGCTCTGATCTCTGGGTACCTCATAAAGGTACTGATCGGGGACTGCTTGAGTGAGAGGTAGTTGGGAGGTACTAGTGCCTGA
Dppa3	GGCTCTGATCTCTGGGTACCTATCCTGCAGAGAATTGACACAGACACTTTTACAGAGAACATTGGGAGGTACTAGTGCCTGA
Dppa3	GGCTCTGATCTCTGGGTACCTTTATTGTTAGTCTTCAGAGAAATCCAGAAGTCTAAGTGTGTTGGGAGGTACTAGTGCCTGA
Dppa3	GGCTCTGATCTCTGGGTACCTTGTATTCATAGTTAGAGTCATTTCTACTTACTTAGAGTGTTTGGGAGGTACTAGTGCCTGA
Dppa3	GGCTCTGATCTCTGGGTACCTCCAGAGTTCCCCAGTGTGCTCTCCTCTCCACAGCACCACATTGGGAGGTACTAGTGCCTGA
Dppa3	GGCTCTGATCTCTGGGTACCTATAAGCTCCTCCTTAGACTAAAAGATTTCTGGTGTTTTTGTTGGGAGGTACTAGTGCCTGA
Dppa3	GGCTCTGATCTCTGGGTACCTTGGCCCGCCTGATAGCCTGACTTACTCTTCATCCCCTACTTTGGGAGGTACTAGTGCCTGA
Dppa3	GGCTCTGATCTCTGGGTACCTTGTACAGGGATTACAAGCAAGGAGTCACCAAGATCCAGTTTTGGGAGGTACTAGTGCCTGA
Dppa3	GGCTCTGATCTCTGGGTACCTCGCTGACCTGGCCTTGAGAACAACCTTAATCGGATCTTCCTTGGGAGGTACTAGTGCCTGA
Dppa3	GGCTCTGATCTCTGGGTACCTATTCTAAGACTAGCTTTCTGAGACTAGGTCTCCTGAAATCTTGGGAGGTACTAGTGCCTGA
Dppa3	GGCTCTGATCTCTGGGTACCTAGGGCTGAGAAGCCTCACATCTAGCAAGCCAGGACACAGGTTGGGAGGTACTAGTGCCTGA
Dppa3	GGCTCTGATCTCTGGGTACCTACAGACCACAGTGATGGAGTTGCTTAGCAAGGCTGTGTGTTTGGGAGGTACTAGTGCCTGA
Dppa3	GGCTCTGATCTCTGGGTACCTCTTGAAGACTGCCTTCTGTTGTTGGTCCTGATGTAGGGAGTTGGGAGGTACTAGTGCCTGA
Dppa3	GGCTCTGATCTCTGGGTACCTCGGTCCTCAGAAATTAAGACAGGGGCGCATGGGTGTGTGGTTGGGAGGTACTAGTGCCTGA
Dppa3	GGCTCTGATCTCTGGGTACCTATATTTTACTATAGGTTAAAGCATGAAGGTTAAGAGAAAGTTGGGAGGTACTAGTGCCTGA
Dppa3	GGCTCTGATCTCTGGGTACCTAGGTCCATTGTTATTATCTTGCAGATTTGGGGGTTGATAATTGGGAGGTACTAGTGCCTGA
Dppa3	GGCTCTGATCTCTGGGTACCTTTTGAGGGAATAGAGCTCCTGCCTTTTGTGCTTTAAGCACTTGGGAGGTACTAGTGCCTGA
Dppa3	GGCTCTGATCTCTGGGTACCTGGTATATGGAGTCAGGAGAGGGTTTCTGATCTCAAGCTAGTTGGGAGGTACTAGTGCCTGA
Dppa3	GGCTCTGATCTCTGGGTACCTGAGGAGGAAGCTGAGGACAGAACATATTGTCCCATGTGAGTTGGGAGGTACTAGTGCCTGA
Dppa3	GGCTCTGATCTCTGGGTACCTTAACATGTAAAGGCAGTTTGCTTCCATGCTACCAGGGATTTTGGGAGGTACTAGTGCCTGA
Dppa3	GGCTCTGATCTCTGGGTACCTGACACATAGAGCATGATGGGATTGAATCTGCACTTGCCAATTGGGAGGTACTAGTGCCTGA
Dppa3	GGCTCTGATCTCTGGGTACCTCCAGCCATGCAAAATTAAAGAAGCAACGGACACCCCTGAGTTGGGAGGTACTAGTGCCTGA
Dppa3	GGCTCTGATCTCTGGGTACCTTATGGGACTTGCCCTGCAGGCATGAAGCCTTAGTTTCTGGTTGGGAGGTACTAGTGCCTGA
Dppa3	GGCTCTGATCTCTGGGTACCTAAATCCAACAGACAGGCCTGGTGGACTCTTGAGCCTTAATTTGGGAGGTACTAGTGCCTGA
Dppa3	GGCTCTGATCTCTGGGTACCTAAGGATCTCTTCACTTGAGAATTCCATTGTAGAAGTTAGATTGGGAGGTACTAGTGCCTGA
Dppa3	GGCTCTGATCTCTGGGTACCTGCACCTTGACCCTGTTGATCTACTTTCAACTGTTGTTACCTTGGGAGGTACTAGTGCCTGA
Dppa3	GGCTCTGATCTCTGGGTACCTCCCACCTGTGCTGGAGTTTAAGGCACACACACTGCTCTTATTGGGAGGTACTAGTGCCTGA
Dppa3	GGCTCTGATCTCTGGGTACCTAGACAGGATTGCTGGCCAGTTTCAAGTAGCCCATAGATACTTGGGAGGTACTAGTGCCTGA
Dppa3	GGCTCTGATCTCTGGGTACCTTTATTAAGATGCAAATTCTCACACGAGGCACTCGGGAGTCTTGGGAGGTACTAGTGCCTGA
Dppa3	GGCTCTGATCTCTGGGTACCTTTTGACATGCAAATTTGAAGCATAGCTCAGACCAGCTGGATTGGGAGGTACTAGTGCCTGA
Dppa3	GGCTCTGATCTCTGGGTACCTTGTAATGAAGTGTACCAGCATGGGCGGGCCACTGTCTGCATTGGGAGGTACTAGTGCCTGA
Dppa3	GGCTCTGATCTCTGGGTACCTTCAATAATAAAAAACGTAACTCCAACAATTCTTGGATTGATTGGGAGGTACTAGTGCCTGA
Dppa3	GGCTCTGATCTCTGGGTACCTGACACGCCCCCCTTCTCCCCGTCTCTCAGCAGGTGGCCTGTTGGGAGGTACTAGTGCCTGA
Dppa3	GGCTCTGATCTCTGGGTACCTTTCAAGAATATATAATTGTGGATCATTTCATAGACAATACTTGGGAGGTACTAGTGCCTGA
Dppa3	GGCTCTGATCTCTGGGTACCTACTTTAAATGCTACTAAATAAAGATGTATTTGTTATACTTTTGGGAGGTACTAGTGCCTGA
Dppa3	GGCTCTGATCTCTGGGTACCTTTTCCTTTGACTGCTTCATCTTAAATCTTTGAAAACTATTTTGGGAGGTACTAGTGCCTGA
Dppa3	GGCTCTGATCTCTGGGTACCTCCGTCCCCCACCCCCTTCCCATCAGTTAAGTTAATTAGAATTGGGAGGTACTAGTGCCTGA
Dppa3	GGCTCTGATCTCTGGGTACCTATCAGTGAACTGGGTTTATATGTTCTAGAATAGGCAGTTGTTGGGAGGTACTAGTGCCTGA
Dppa3	GGCTCTGATCTCTGGGTACCTGCAGATTTTATCTAGAATCTCTTTTGGTTTCCTGAAATATTTGGGAGGTACTAGTGCCTGA
Dppa3	GGCTCTGATCTCTGGGTACCTCCTGAGCTACACCTTTAGGCGGAGGCGGGGCCTTTTTACTTTGGGAGGTACTAGTGCCTGA
Dppa3	GGCTCTGATCTCTGGGTACCTCCAGGCTACTTTAATGCTAATGAGCAGTGATTACAGGCTTTTGGGAGGTACTAGTGCCTGA
Dppa3	GGCTCTGATCTCTGGGTACCTGGGGGGGGGGTCTGGTTTCCTTTTATACAGCCGAGTCTACTTGGGAGGTACTAGTGCCTGA
Dppa3	GGCTCTGATCTCTGGGTACCTACCTAAAACCAAGACCCAATTAGCAGTCAGTCTGTGAATGTTGGGAGGTACTAGTGCCTGA
Dppa3	GGCTCTGATCTCTGGGTACCTTCAAAAGCTAGCTCGGAACAAGATTGCTTAGTCTTTGAAATTGGGAGGTACTAGTGCCTGA
Dppa3	GGCTCTGATCTCTGGGTACCTTTCTCTGATGGTTCCTCCATGGCGATGCGATGGGCAGAAGTTGGGAGGTACTAGTGCCTGA
Dppa3	GGCTCTGATCTCTGGGTACCTTCTTTCTTCTGAGGAGTTTCAGGGTCCTTCATTGGGTCGATTGGGAGGTACTAGTGCCTGA
Dppa3	GGCTCTGATCTCTGGGTACCTGCCGACGCCGGCCTACCTGTATCATCCAAAGCGTCCTCTTTTGGGAGGTACTAGTGCCTGA
Dppa3	GGCTCTGATCTCTGGGTACCTCGAGAAGAGAAGGGAGGGCTTCCCAAAACCCCGGGCAGAATTGGGAGGTACTAGTGCCTGA
Dppa3	GGCTCTGATCTCTGGGTACCTGTCAGTGCTGGGCTCAGTGATACCAGCCTCGTGCTAGCTGTTGGGAGGTACTAGTGCCTGA
Dppa3	GGCTCTGATCTCTGGGTACCTCACTCACAACAGATGGCCTGAAACTCCCTGGTCCTCCACTTTGGGAGGTACTAGTGCCTGA
Dppa3	GGCTCTGATCTCTGGGTACCTGGAAGGTGTATATTCTTAACCATCATCTCTGGCTTGGGTTTTGGGAGGTACTAGTGCCTGA
Dppa3	GGCTCTGATCTCTGGGTACCTCCCGGTTCTTTTTATCTCTACGAACCAGCATTTTCACCCCTTGGGAGGTACTAGTGCCTGA
Dppa3	GGCTCTGATCTCTGGGTACCTCTTAAAAATCCCGCAACCGAGATACCACAGTCTCAACTCCTTGGGAGGTACTAGTGCCTGA
Dppa3	GGCTCTGATCTCTGGGTACCTAACCATACAACCCAGTACAGCCCAGAACGTGGTCTTATGATTGGGAGGTACTAGTGCCTGA
Dppa3	GGCTCTGATCTCTGGGTACCTCGGAGACCAATTGCTGATGAGGAAATGTTACCCCCCCCCCTTGGGAGGTACTAGTGCCTGA
Dppa3	GGCTCTGATCTCTGGGTACCTTTGCACAGGGAGTTCTAGTCCAGGCACTGTTGCCTCAAACTTGGGAGGTACTAGTGCCTGA
Dppa3	GGCTCTGATCTCTGGGTACCTGCCTTTAATCTTTAATTCTCGGATTTGGGATGCCATTCTGTTGGGAGGTACTAGTGCCTGA
Dppa3	GGCTCTGATCTCTGGGTACCTACCTGAAAAGGATATTTAGCTGGAAAGAAAGTAGATGAGATTGGGAGGTACTAGTGCCTGA
Dppa3	GGCTCTGATCTCTGGGTACCTACACGGCTCAGCCTATCTTGGGCTCCCCTTGAATAGCCATTTGGGAGGTACTAGTGCCTGA
Dppa3	GGCTCTGATCTCTGGGTACCTTCAACTGCAGCTGGGGAGTGGGAACCAGTGGGCCCATGTATTGGGAGGTACTAGTGCCTGA
Dppa3	GGCTCTGATCTCTGGGTACCTCCTAGACCGGGAGTGCCCGGAGGCAGTCCCTCGGACAAAGTTGGGAGGTACTAGTGCCTGA
Dppa3	GGCTCTGATCTCTGGGTACCTTTTCTAATCAGACCGGAGGGGAGGGCTCCTCTCGAGCCACTTGGGAGGTACTAGTGCCTGA
Dppa3	GGCTCTGATCTCTGGGTACCTCGAAGGTCCCGTGTAACTGGCAGATTCAAGGCATTTTTTTTTGGGAGGTACTAGTGCCTGA
Dppa3	GGCTCTGATCTCTGGGTACCTTTAAAAAGCCCCCAAAGGCTAAAGAATTATCTCGTGGAAATTGGGAGGTACTAGTGCCTGA
Dppa3	GGCTCTGATCTCTGGGTACCTATAGTGGGTTTTAGACCAGTAGGGGCTGAACAGCCTCAAGTTGGGAGGTACTAGTGCCTGA
Dppa3	GGCTCTGATCTCTGGGTACCTTGCCTCCGAAGTGATTGAGAGTTTGGATCTAGCCTAGCTTTTGGGAGGTACTAGTGCCTGA
Dppa3	GGCTCTGATCTCTGGGTACCTAGGCAAAGTGACTCCAAGGCTGAGCCAGCCAGCCAGCGTTTTGGGAGGTACTAGTGCCTGA
Dppa3	GGCTCTGATCTCTGGGTACCTCCATCTTATACAGAAAACGTAACCACAACGCTCCTGGAAGTTGGGAGGTACTAGTGCCTGA
Dppa3	GGCTCTGATCTCTGGGTACCTCCAGCTCTCTCCGTTTGAATCGTCCACACGCAGTAGATGGTTGGGAGGTACTAGTGCCTGA
Dppa3	GGCTCTGATCTCTGGGTACCTTCATTTTTCCACCTAAATCTAACTGACCTGCTCAAATGCTTTGGGAGGTACTAGTGCCTGA
Dppa3	GGCTCTGATCTCTGGGTACCTCCCCCCCCTTCTCCCATAGACTCTGCAGCCAATTGTGCTGTTGGGAGGTACTAGTGCCTGA
Dppa3	GGCTCTGATCTCTGGGTACCTAAGTCTAGTTCAGAGGTTCTGAGACCTGCATATTCTCCCCTTGGGAGGTACTAGTGCCTGA
Dppa3	GGCTCTGATCTCTGGGTACCTACTGCGCTACTTTACTGTGGGTTACCGATGCAGCCTGTATTTGGGAGGTACTAGTGCCTGA
Dppa3	GGCTCTGATCTCTGGGTACCTCACAGGACTTAGTCATAAACCCTAGTGCTTGTGTAGAGATTTGGGAGGTACTAGTGCCTGA
Dppa3	GGCTCTGATCTCTGGGTACCTTACTCCCTCTTCCGCAGAGGGGTCAACAAGAAGCAAATCGTTGGGAGGTACTAGTGCCTGA
Dppa3	GGCTCTGATCTCTGGGTACCTGTGAGGCATAAAGACAATACACCCCAGAGAAAAACAAGTGTTGGGAGGTACTAGTGCCTGA
Dppa3	GGCTCTGATCTCTGGGTACCTCTAGTGTTTCTGGTTGTAGGACGTCTGAAACAGAAGACACTTGGGAGGTACTAGTGCCTGA
Dppa3	GGCTCTGATCTCTGGGTACCTGCTTGACACCGGGGTTTAGGGTTAGCTTTTTCATGACCTTTTGGGAGGTACTAGTGCCTGA
Dppa3	GGCTCTGATCTCTGGGTACCTCGGCTGCAATGCGGTTCCGTAGACTGCGCCGGCGTGCGGATTGGGAGGTACTAGTGCCTGA
Dppa3	GGCTCTGATCTCTGGGTACCTGAACTTCCCTCCGGATTTTTTCACTCTTGTTCTCCACAGGTTGGGAGGTACTAGTGCCTGA
Dppa3	GGCTCTGATCTCTGGGTACCTCCGACAACAAAGTGCGGACCCTTCTCTTGGGAAAGGCGCTTTGGGAGGTACTAGTGCCTGA
Dppa3	GGCTCTGATCTCTGGGTACCTCCCGAACAAGTCTTCTCATCTTTGCTATAGGGTCTTTCAGTTGGGAGGTACTAGTGCCTGA
Dppa3	GGCTCTGATCTCTGGGTACCTGTTGCTCTTAGGTCTAACAGCCCTGTCCGCACAGGAAACTTTGGGAGGTACTAGTGCCTGA
Dppa3	GGCTCTGATCTCTGGGTACCTGATTAGAAAACAAAAAATGCCTTGAATCCCGTTGAGGCTGTTGGGAGGTACTAGTGCCTGA
Dppa3	GGCTCTGATCTCTGGGTACCTGCGAATTACAAGCAGTCACTAGCCTTGTCTATACTCCGGTTTGGGAGGTACTAGTGCCTGA
Dppa3	GGCTCTGATCTCTGGGTACCTGACTGCTTAGAGGATAGCCTTGGAACTCTATTCTCTCCGTTTGGGAGGTACTAGTGCCTGA
Dppa3	GGCTCTGATCTCTGGGTACCTGATGCTCATTACTGCGTATATGTACATAGCTCAGGTCAGCTTGGGAGGTACTAGTGCCTGA
Dppa3	GGCTCTGATCTCTGGGTACCTCTTGGACAGGGAGGGAGTCTTAACTTTCAAACACCCAGTGTTGGGAGGTACTAGTGCCTGA
Dppa3	GGCTCTGATCTCTGGGTACCTAGCTCTGAAGAGGCAGGACTGTGGAGTGAACTGGAGGGCCTTGGGAGGTACTAGTGCCTGA
Dppa3	GGCTCTGATCTCTGGGTACCTTTCAAAACTATCAAGACCTACTTTAAACACTTTGTGAGAATTGGGAGGTACTAGTGCCTGA
Dppa3	GGCTCTGATCTCTGGGTACCTCAAAAACAAAGAGTATTTACCTCATTTCCTTCGAGCCTTTTTGGGAGGTACTAGTGCCTGA
Dppa3	GGCTCTGATCTCTGGGTACCTCAGACACATTCCTAGTCTAAATCAAACAATGAAACAGACATTGGGAGGTACTAGTGCCTGA
Dppa3	GGCTCTGATCTCTGGGTACCTACCAGACTTCCTGGGGGCTGAGAATTTTTTCCACATACTCTTGGGAGGTACTAGTGCCTGA
Dppa3	GGCTCTGATCTCTGGGTACCTAACAAATCCCATTTATCTATTGTTTTAATTACTGCTTCAATTGGGAGGTACTAGTGCCTGA
Dppa3	GGCTCTGATCTCTGGGTACCTAAATAACAAAATAGGTTAATCAGGATATTGTAAACCCAATTTGGGAGGTACTAGTGCCTGA
Dppa3	GGCTCTGATCTCTGGGTACCTAGGGCAGCGTACAATGTAAGCTCCTAATTCTTCCCGATTTTTGGGAGGTACTAGTGCCTGA
Dppa3	GGCTCTGATCTCTGGGTACCTAAAAATAGCTTTCACATCTGCTGTGCGGCATCGTCGACAGTTGGGAGGTACTAGTGCCTGA
Dppa3	GGCTCTGATCTCTGGGTACCTAGTTAAGATTTCCCAGCACCAGAAAAAGTTTAATCTTAAATTGGGAGGTACTAGTGCCTGA
Dppa3	GGCTCTGATCTCTGGGTACCTTCTGGATCGTTGTGCATCCTATCTACAATTTAAAGGTTAATTGGGAGGTACTAGTGCCTGA
Dppa3	GGCTCTGATCTCTGGGTACCTGCCCTGGGCCTCACAGCTTGAGGCTTCTAAACTTCACATATTGGGAGGTACTAGTGCCTGA
Dppa3	GGCTCTGATCTCTGGGTACCTTTAGAACGTACATACTCCAAATTCTATTTACTTTATTCCTTTGGGAGGTACTAGTGCCTGA
Dppa3	GGCTCTGATCTCTGGGTACCTAGTCGAGCTAACAAAAATGCTTTTATTACAAATTTCTGGATTGGGAGGTACTAGTGCCTGA
Dppa3	GGCTCTGATCTCTGGGTACCTAACTGTTACAGTAGCCCCTAGCTGTTTGTGTAAATTACAATTGGGAGGTACTAGTGCCTGA
Dppa3	GGCTCTGATCTCTGGGTACCTATTTTGTCTTTTCCTACTTAATGTACAATTTTATATTTCTTTGGGAGGTACTAGTGCCTGA
Dppa3	GGCTCTGATCTCTGGGTACCTATTATACCTATTGTCAAAGTTCTAATTTAGGCACAGTAAGTTGGGAGGTACTAGTGCCTGA
Dppa3	GGCTCTGATCTCTGGGTACCTCTCAATAGACCTCCAGATCACCTAGAACCTGGAACTAGTTTTGGGAGGTACTAGTGCCTGA
Dppa3	GGCTCTGATCTCTGGGTACCTAAGGGGTTGAGGCAAACAAATAACCTGCCAATTAGTGCTTTTGGGAGGTACTAGTGCCTGA
Dppa3	GGCTCTGATCTCTGGGTACCTAGCTCTGCCGGGCATTGGTGGTCAGCACCTTCACACTAATTTGGGAGGTACTAGTGCCTGA
Dppa3	GGCTCTGATCTCTGGGTACCTCACAAAAGCTCATTGGCCTAGTCTTAAAACTTAAAAAATATTGGGAGGTACTAGTGCCTGA
Dppa3	GGCTCTGATCTCTGGGTACCTCAGCTTCCTTTCTAGTGAACCACCCAGAACATTTTATAAATTGGGAGGTACTAGTGCCTGA
Dppa3	GGCTCTGATCTCTGGGTACCTTTATCCAACCCTGTGTAGTATTACACACATATGGAGATTGTTGGGAGGTACTAGTGCCTGA
Dppa3	GGCTCTGATCTCTGGGTACCTTTTCACTTCCTTTCAGGGCAGAGGTCATGCTGCCCACACTTTGGGAGGTACTAGTGCCTGA
Dppa3	GGCTCTGATCTCTGGGTACCTGGAGGCAATATACAACTGCAAGAGAACCCTGAAACTGAGGTTGGGAGGTACTAGTGCCTGA
Dppa3	GGCTCTGATCTCTGGGTACCTTTTCTCACCTTATTGAACACAAAGGCTAGGTTTTATATATTTGGGAGGTACTAGTGCCTGA
Dppa3	GGCTCTGATCTCTGGGTACCTCAGGCAAGACACAGACACTTAGCTCCAAGGGCAACTCTAATTGGGAGGTACTAGTGCCTGA
Dppa3	GGCTCTGATCTCTGGGTACCTCAACCAACCCCTCAGAGCCGTCCCCTGAGGCACACCAGTGTTGGGAGGTACTAGTGCCTGA
Dppa3	GGCTCTGATCTCTGGGTACCTATGTAACTGTGGGAAGAGTTCCCTGACAGTGAGATCCAGGTTGGGAGGTACTAGTGCCTGA
Dppa3	GGCTCTGATCTCTGGGTACCTCCAAATCCTTCCTGAAGACATGGCCAGAAAACAGATGCCCTTGGGAGGTACTAGTGCCTGA
Dppa3	GGCTCTGATCTCTGGGTACCTAAAGGGAGGCATCGGTACTGAGAACACACAGGCCACTCTGTTGGGAGGTACTAGTGCCTGA
Dppa3	GGCTCTGATCTCTGGGTACCTACATTGAAGGCTGCTTAGGGGAGGAGGAATTCTCTCTAAGTTGGGAGGTACTAGTGCCTGA
Dppa3	GGCTCTGATCTCTGGGTACCTCCCATATCCACTATGTACAGATTACATCTTAGCACTGGAGTTGGGAGGTACTAGTGCCTGA
Dppa3	GGCTCTGATCTCTGGGTACCTGCGAATCTGTATAAATAATGAGCTGAAGCAGTCCGGGATTTTGGGAGGTACTAGTGCCTGA
Dppa3	GGCTCTGATCTCTGGGTACCTGGAGATCCTCAGCTAGAGAGAGTAGGGCAGCTTTGGCTACTTGGGAGGTACTAGTGCCTGA
Dppa3	GGCTCTGATCTCTGGGTACCTACCAGGTGGGAGTAGCATGCCAAACCAAGAGTCCCAGCATTTGGGAGGTACTAGTGCCTGA
Dppa3	GGCTCTGATCTCTGGGTACCTATAACCACGTGGAAGCAATTTGTTTGCACCTTAAGCTGAATTGGGAGGTACTAGTGCCTGA
Dppa3	GGCTCTGATCTCTGGGTACCTGCCCGGCTCTGGTTTCTTTAATGAATAGCAAAGGCATGAATTGGGAGGTACTAGTGCCTGA
Dppa3	GGCTCTGATCTCTGGGTACCTAGATATAGTTAGACTAATTTCTCTAAATAGAGAGCCTTCATTGGGAGGTACTAGTGCCTGA
Dppa3	GGCTCTGATCTCTGGGTACCTCCTTCTCATTAACTAGAAGGTCTAGAATGGATGTTACATATTGGGAGGTACTAGTGCCTGA
Dppa3	GGCTCTGATCTCTGGGTACCTCAAGAGGACCTGATTTCCCAGGTATCTGGTAACTCTTTCCTTGGGAGGTACTAGTGCCTGA
Dppa3	GGCTCTGATCTCTGGGTACCTTGTTTGTAACCATCCCTAAATTCTTTGATTTAAACTAGGATTGGGAGGTACTAGTGCCTGA
Dppa3	GGCTCTGATCTCTGGGTACCTTACCTAGTTTTGTTTTTAACTCTAATAAATTATCCTTAGATTGGGAGGTACTAGTGCCTGA
Dppa3	GGCTCTGATCTCTGGGTACCTGACGCCAGGAGGCTAACCTGTGCCACCTTGTCTCAAGCAGTTGGGAGGTACTAGTGCCTGA
Dppa3	GGCTCTGATCTCTGGGTACCTTGACTTCTTTTAGTGCTTTTCCTCCTGGTTGTACCGGTGTTTGGGAGGTACTAGTGCCTGA
Dppa3	GGCTCTGATCTCTGGGTACCTCTAAGTATGCTTTTAACTCCTTCAACTCAATATTTCGGCCTTGGGAGGTACTAGTGCCTGA
Dppa3	GGCTCTGATCTCTGGGTACCTGACAATTGTTCTTCCTCCTTTTCATTCAGACCCTGGCAGATTGGGAGGTACTAGTGCCTGA
Dppa3	GGCTCTGATCTCTGGGTACCTTTTGTCTGGGGCAGCTTACTTTTCTGAAGCCTGTCTCAGGTTGGGAGGTACTAGTGCCTGA
Dppa3	GGCTCTGATCTCTGGGTACCTCTGCCCCAGCTCACCCAGAGCAATCCCTACCAACCCTTGATTGGGAGGTACTAGTGCCTGA
Dppa3	GGCTCTGATCTCTGGGTACCTCCCTCCCAAAAAAAAGTAATCTGCTTTTCATTTCCAGAATTTGGGAGGTACTAGTGCCTGA
Dppa3	GGCTCTGATCTCTGGGTACCTGGTTTTCTTTCAGAAGTCCGGTTCTCAAGATATACCCTTTTTGGGAGGTACTAGTGCCTGA
Dppa3	GGCTCTGATCTCTGGGTACCTCCCAATACCCCTCCCCGACTTCCCCCAGATCCTCTCCGCCTTGGGAGGTACTAGTGCCTGA
Dppa3	GGCTCTGATCTCTGGGTACCTTTATGTTAGATCCGGACAGTGGTTTCACCTCCTTCCTCTCTTGGGAGGTACTAGTGCCTGA
Dppa3	GGCTCTGATCTCTGGGTACCTCCCCTAGGAAGGTGGGTTTTGCTTTTGTTTAATTCTTCTCTTGGGAGGTACTAGTGCCTGA
Dppa3	GGCTCTGATCTCTGGGTACCTTGTCTGCCCAGAGGCGGACTCAGGGACCTGGCTAAAGGACTTGGGAGGTACTAGTGCCTGA
Dppa3	GGCTCTGATCTCTGGGTACCTACAGACTCTGCCTCTAGGTGGAGACAGTTTCTTGTCTCCGTTGGGAGGTACTAGTGCCTGA
Dppa3	GGCTCTGATCTCTGGGTACCTATTACAGAAAAATACAGGGGGACCAGCAACAGGCTGTAAATTGGGAGGTACTAGTGCCTGA
Dppa3	GGCTCTGATCTCTGGGTACCTTAGCGGTATGGGAAGCACACATTGTCAAAATTCTTGTCCCTTGGGAGGTACTAGTGCCTGA
Dppa3	GGCTCTGATCTCTGGGTACCTCAATGAGTGTCTGGAGCCATGCCCACTGTATGCGCTGCCATTGGGAGGTACTAGTGCCTGA
Dppa3	GGCTCTGATCTCTGGGTACCTCATATCTAGTCAAGACCATTTGAAAATGGTTGACCAGGACTTGGGAGGTACTAGTGCCTGA
Dppa3	GGCTCTGATCTCTGGGTACCTAAAAGGGCAGACAGTCCAGCTTCGTCTTAGTTGCCAAGGTTTGGGAGGTACTAGTGCCTGA
Dppa3	GGCTCTGATCTCTGGGTACCTCTAGTGCTGTCAACGATGCATATTCAGGGTGAAATAGACATTGGGAGGTACTAGTGCCTGA
Dppa3	GGCTCTGATCTCTGGGTACCTAAATTGGATCGAGCCTGTGGTCTTTATCCCAGGGTTCTCATTGGGAGGTACTAGTGCCTGA
Dppa3	GGCTCTGATCTCTGGGTACCTTAAGGCTGTCACCCTACTGGCAACAAACAGTAAATTTAATTTGGGAGGTACTAGTGCCTGA
Dppa3	GGCTCTGATCTCTGGGTACCTATGCCCATAGCCCTCCCGCACAACACACCTGAGACTTGGCTTGGGAGGTACTAGTGCCTGA
Dppa3	GGCTCTGATCTCTGGGTACCTATTGAAGGTCATCTGTTGGTTTGCACCTTTAAAAACCCTTTTGGGAGGTACTAGTGCCTGA
Dppa3	GGCTCTGATCTCTGGGTACCTCTACTTAGCAGAACAGACCAGCTTTTTGCTTGCTGCACAGTTGGGAGGTACTAGTGCCTGA
Dppa3	GGCTCTGATCTCTGGGTACCTTTGCTTATGCAGACAGCCAGGGGATATTTGAGGTCACCCTTTGGGAGGTACTAGTGCCTGA
Dppa3	GGCTCTGATCTCTGGGTACCTCCCCCCAAAATGAGCAGCCATGACCATCTGCCTTGTTATATTGGGAGGTACTAGTGCCTGA
Dppa3	GGCTCTGATCTCTGGGTACCTGACTTCCCAGAAAACAAGCCTGATATAGTGATTCCCCCCCTTGGGAGGTACTAGTGCCTGA
Dppa3	GGCTCTGATCTCTGGGTACCTCATTTAATGACTGTTTGCCCTAGACTCCAATTTCTGGAACTTGGGAGGTACTAGTGCCTGA
Dppa3	GGCTCTGATCTCTGGGTACCTCAACGCTCTGATTCATTGGATCAGCAGCCAGCAGGGAATATTGGGAGGTACTAGTGCCTGA
Dppa3	GGCTCTGATCTCTGGGTACCTATAGCTCTGCAGGCTCCTGATAGCCTGTACCGCAGCACAATTGGGAGGTACTAGTGCCTGA
Dppa3	GGCTCTGATCTCTGGGTACCTTATCTTCAATTGACTAAACTTAAAGTCAGTCCTTTTAAAATTGGGAGGTACTAGTGCCTGA
Dppa3	GGCTCTGATCTCTGGGTACCTTGGGTCTATCCTTTCCCTTCTCAGTGTCACAATTGGCCCCTTGGGAGGTACTAGTGCCTGA
Dppa3	GGCTCTGATCTCTGGGTACCTTCCTGGTCCCCATGGCTCATCACGCTTTTTAACTGGCAGATTGGGAGGTACTAGTGCCTGA
Dppa3	GGCTCTGATCTCTGGGTACCTCGGAAAGGCACCAAGGCTTCTAATTCATACGAGTGTCTCTTTGGGAGGTACTAGTGCCTGA
Dppa3	GGCTCTGATCTCTGGGTACCTGGATATTTAAGCTGGACACTCACCAACCTTGGGAGATCTATTGGGAGGTACTAGTGCCTGA
Dppa3	GGCTCTGATCTCTGGGTACCTGCTACATCCAGAAGTCCCACCAATTCCTGATAGTTTCATGTTGGGAGGTACTAGTGCCTGA
Dppa3	GGCTCTGATCTCTGGGTACCTCTCTGAATCGAGGCCACACCCTAATGGCCTGACTTTCATCTTGGGAGGTACTAGTGCCTGA
Dppa3	GGCTCTGATCTCTGGGTACCTGCAGCAAGTCATGTGGGAGCGTGGGTTGAGAAATGACTCATTGGGAGGTACTAGTGCCTGA
Dppa3	GGCTCTGATCTCTGGGTACCTGCTAGAGTCCCTCACCCTTGTTGCTCTGGGGCCTGTGGTGTTGGGAGGTACTAGTGCCTGA
Dppa3	GGCTCTGATCTCTGGGTACCTTAACCAGACGATTTAGAGAACCTAGGGTTTCAAAACTTTGTTGGGAGGTACTAGTGCCTGA
Dppa3	GGCTCTGATCTCTGGGTACCTGGCGACTTACAGAATGTGAAGTTAGGCAGCTTTGCGGTATTTGGGAGGTACTAGTGCCTGA
Dppa3	GGCTCTGATCTCTGGGTACCTTTCTCATAAACTGTTGGAAGACTTCTTAGGGGAAAATTTATTGGGAGGTACTAGTGCCTGA
Dppa3	GGCTCTGATCTCTGGGTACCTTATGTTTATAACAGTGGGGAATTAAAAAAAAGTCTACAATTTGGGAGGTACTAGTGCCTGA
Dppa3	GGCTCTGATCTCTGGGTACCTTTCAATTGTACCCTGGCTGAAAAAAAATTCAATTCAACTTTTGGGAGGTACTAGTGCCTGA
Dppa3	GGCTCTGATCTCTGGGTACCTTGTTAGTACATTATTGCGTTTTTTAATTTTTCCTGTTTTGTTGGGAGGTACTAGTGCCTGA
Dppa3	GGCTCTGATCTCTGGGTACCTAGATTTTTGTTTCACTATCAGAAGCCAAAGGAGTGAAAAATTGGGAGGTACTAGTGCCTGA
Dppa3	GGCTCTGATCTCTGGGTACCTATACAGTTGCACACTGTGGCTTGAGAATCTACATTTTATATTGGGAGGTACTAGTGCCTGA
Dppa3	GGCTCTGATCTCTGGGTACCTATTTGGCCTTTAGGCTTTTGCATCTCTTGACATGGAAGACTTGGGAGGTACTAGTGCCTGA
Dppa3	GGCTCTGATCTCTGGGTACCTGAACAACCTGAGAGAGCTTTTGAAACCGGTACTTTTGGTATTGGGAGGTACTAGTGCCTGA
Dppa3	GGCTCTGATCTCTGGGTACCTAAGCCTTGTCAGGGTTTCAGATGTATCTTAGCCAGAAATATTGGGAGGTACTAGTGCCTGA
Dppa3	GGCTCTGATCTCTGGGTACCTAAATCAACTCCTAAAGGAGATGCTTCATGTTATTGCATGTTTGGGAGGTACTAGTGCCTGA
Dppa3	GGCTCTGATCTCTGGGTACCTGCATACCTTTCAGGGTTGTTCAACCAAAATTTGCTTTTCATTGGGAGGTACTAGTGCCTGA
Dppa3	GGCTCTGATCTCTGGGTACCTCAGTTGTCCAATACCTCAAATGGATGTCCTGTTGTTCCTCTTGGGAGGTACTAGTGCCTGA
Dppa3	GGCTCTGATCTCTGGGTACCTAACGACTTTGAGATTCTAGGATCCACTTAAAAGGGCTGAATTGGGAGGTACTAGTGCCTGA
Nanog	CCAGCACGGTAGAGAAGTAGCACTTATAGGCTATTTGAATTAGAATTTAGAAAATCAGGCACGGCTCATATCGGGAGACAAC
Nanog	CCAGCACGGTAGAGAAGTAGCCTCAGGAAGTCTCGGCAAGACTTTAGATGAAAAGAAAAACCGGCTCATATCGGGAGACAAC
Nanog	CCAGCACGGTAGAGAAGTAGCCAATAAATCTGAGAGTTGGGGTTGGAAAAGTCAAAGGCATCGGCTCATATCGGGAGACAAC
Nanog	CCAGCACGGTAGAGAAGTAGCCCGAGACTTTGTATGCAAATGGAAGGTGGGAGTCATTCTTCGGCTCATATCGGGAGACAAC
Nanog	CCAGCACGGTAGAGAAGTAGCTAAAGGTTAATACTTGTCTTGTTGCTAACAGAGGAGCCATCGGCTCATATCGGGAGACAAC
Nanog	CCAGCACGGTAGAGAAGTAGCTGATATTGTTTGAGGACTGTTATTCTAGAACAAAACTGAGCGGCTCATATCGGGAGACAAC
Nanog	CCAGCACGGTAGAGAAGTAGCCTTAATAAAACAAAATTTCATTGATAGACTCCTGGTTACCCGGCTCATATCGGGAGACAAC
Nanog	CCAGCACGGTAGAGAAGTAGCGAGCTTATACTACTACTCCTCACTAGTGGTAGGGACCATGCGGCTCATATCGGGAGACAAC
Nanog	CCAGCACGGTAGAGAAGTAGCCATCAGTATCAGGGGCAGCTATTGTGTTAGGAAAGAAGCACGGCTCATATCGGGAGACAAC
Nanog	CCAGCACGGTAGAGAAGTAGCTGTGCACCCACACACAGCCAGGCAGTATAATAAATAGATTCGGCTCATATCGGGAGACAAC
Nanog	CCAGCACGGTAGAGAAGTAGCAGTCTCCACTGAGAGCTCAGGCCCACAAAGCAGTTGGAGCCGGCTCATATCGGGAGACAAC
Nanog	CCAGCACGGTAGAGAAGTAGCTGGGAAGGAAATTCCAGCAGGTTAACAATTGGAGAGAATTCGGCTCATATCGGGAGACAAC
Nanog	CCAGCACGGTAGAGAAGTAGCTCGCTAGCCTTGGAGTCCTCCGGGAGAGCCGCGGGACAAACGGCTCATATCGGGAGACAAC
Nanog	CCAGCACGGTAGAGAAGTAGCAAAAGGAGCGGGGACTAGGGACAGGTGGGGGAGGGGTGTGCGGCTCATATCGGGAGACAAC
Nanog	CCAGCACGGTAGAGAAGTAGCGTCAAAACAAGAGTAAAAGATGAACTTGTATGGTTAGTGCCGGCTCATATCGGGAGACAAC
Nanog	CCAGCACGGTAGAGAAGTAGCGTGGGGAAAGGAATGTTAAGTGGGTCCTCTGGGTGGTTAGCGGCTCATATCGGGAGACAAC
Nanog	CCAGCACGGTAGAGAAGTAGCGGCGTCTAGATGCCTTAGACCTGGTTGGAACTAGCTGTGTCGGCTCATATCGGGAGACAAC
Nanog	CCAGCACGGTAGAGAAGTAGCGCTACATTCCTTATCCAGGGAAGCGGTTTGAATAGGGAGGCGGCTCATATCGGGAGACAAC
Nanog	CCAGCACGGTAGAGAAGTAGCAGATCCGAGCGAAGAGGTGGCTGGTAGCCAAAAGGCAGGCCGGCTCATATCGGGAGACAAC
Nanog	CCAGCACGGTAGAGAAGTAGCTCCTGTCCTGCCTCTTTAGTGTCTTTGAGAGTCTCTGGTGCGGCTCATATCGGGAGACAAC
Nanog	CCAGCACGGTAGAGAAGTAGCGTCTGCTTAGGAGACGGCGATGGATCCCTCCCCAACCCCCCGGCTCATATCGGGAGACAAC
Nanog	CCAGCACGGTAGAGAAGTAGCTACAAAGGTTTGGTACAGGGCGCACAGCTCCGGGTCAAAGCGGCTCATATCGGGAGACAAC
Nanog	CCAGCACGGTAGAGAAGTAGCACGGAGTCAAGGCCACCATAGCCTTAAGTTTACCCCAAGTCGGCTCATATCGGGAGACAAC
Nanog	CCAGCACGGTAGAGAAGTAGCTGCATGCGAGTCCTCTAAAGGAGGAAACTTGCCTCTGGGTCGGCTCATATCGGGAGACAAC
Nanog	CCAGCACGGTAGAGAAGTAGCTTCAAGCTCTAAGCCGGTTCTCATTTCAAATTAGAAACAACGGCTCATATCGGGAGACAAC
Nanog	CCAGCACGGTAGAGAAGTAGCGAGGAATTGTAAGAGCTGGGAGGAGTCCAGAGAACTGGCTCGGCTCATATCGGGAGACAAC
Nanog	CCAGCACGGTAGAGAAGTAGCATTTTGGTAAGCTTGCCTTTGTCTTCTAGGAACCGTCCGGCGGCTCATATCGGGAGACAAC
Nanog	CCAGCACGGTAGAGAAGTAGCGATGCCACCAGGGAACCCTAGGTGTGTCCCAAGGGCGACGCGGCTCATATCGGGAGACAAC
Nanog	CCAGCACGGTAGAGAAGTAGCGCCCTTACAAAAATTTACTCCTGTTTATAATGAAAAAAAACGGCTCATATCGGGAGACAAC
Nanog	CCAGCACGGTAGAGAAGTAGCTTCACTAGGCCAAAGGGTTCCTCTCCCTCAGCTACCAGCTCGGCTCATATCGGGAGACAAC
Nanog	CCAGCACGGTAGAGAAGTAGCTAATCCCAGTTACATACTTTTGCCACACTCAAGTTTTTGACGGCTCATATCGGGAGACAAC
Nanog	CCAGCACGGTAGAGAAGTAGCCCCACCCTCTACTCCAATCTCACTAAGGAAAGAAATGCTTCGGCTCATATCGGGAGACAAC
Nanog	CCAGCACGGTAGAGAAGTAGCCCCCATTCCTAAGCCCAACATTCGAGGATTCTAAGGTCCTCGGCTCATATCGGGAGACAAC
Nanog	CCAGCACGGTAGAGAAGTAGCACATATTGAAGGACAATAGGCATTCTGTGATGGCTCTTGTCGGCTCATATCGGGAGACAAC
Nanog	CCAGCACGGTAGAGAAGTAGCGAAAATACAAGCCTAAAATCTAAAGCACGGGGCCCATCGCCGGCTCATATCGGGAGACAAC
Nanog	CCAGCACGGTAGAGAAGTAGCACTCGGACTAACCAAGGGCTACAGTATTATCTGTAGCCAACGGCTCATATCGGGAGACAAC
Nanog	CCAGCACGGTAGAGAAGTAGCCACGTGGTTTGCTTAAACGAAGAATGGTATGTTGAGTTAACGGCTCATATCGGGAGACAAC
Nanog	CCAGCACGGTAGAGAAGTAGCCAAAGTCATTTTAAGACTTGCAGCCTTCAGTGAAAAGTCTCGGCTCATATCGGGAGACAAC
Nanog	CCAGCACGGTAGAGAAGTAGCGTAAGTCTGCTCCAGAGGGTAGACAGTCCAGGCAGGCATCCGGCTCATATCGGGAGACAAC
Nanog	CCAGCACGGTAGAGAAGTAGCAAATATCAAGGTTTATGCAGCGCTTAGTAAAAAATATTCTCGGCTCATATCGGGAGACAAC
Nanog	CCAGCACGGTAGAGAAGTAGCATGTGATTCTTGTCATTAGGCAAAGAATGAATAGGCCGTTCGGCTCATATCGGGAGACAAC
Nanog	CCAGCACGGTAGAGAAGTAGCTACCTTCTGCTTATTCGCTGGACTAATACAAATATGTCCCCGGCTCATATCGGGAGACAAC
Nanog	CCAGCACGGTAGAGAAGTAGCAAGCCCCTAAGTAGAAATCATAGAACAAAAGAATAACTGTCGGCTCATATCGGGAGACAAC
Nanog	CCAGCACGGTAGAGAAGTAGCGAACACGTATATAATTTGTGATATAATAAATAATGTAAATCGGCTCATATCGGGAGACAAC
Nanog	CCAGCACGGTAGAGAAGTAGCTAAATTATATATATGAAGCTAATGCTATATGAAACCCTGTCGGCTCATATCGGGAGACAAC
Nanog	CCAGCACGGTAGAGAAGTAGCATTGGGTTCCAGTGATTCCATTTTCAGAGATATTTTTGCACGGCTCATATCGGGAGACAAC
Nanog	CCAGCACGGTAGAGAAGTAGCAACGCAGAGCGCGGCATCTTGCCCTCCTCCCTCGAAGGCTCGGCTCATATCGGGAGACAAC
Nanog	CCAGCACGGTAGAGAAGTAGCACTAATGTGGCTGGTTGACCTCTGTCCACATCCAGCTGGACGGCTCATATCGGGAGACAAC
Nanog	CCAGCACGGTAGAGAAGTAGCAAGCAGCCATTTCTTGTTTCAATTAGACACTTTTAGACATCGGCTCATATCGGGAGACAAC
Nanog	CCAGCACGGTAGAGAAGTAGCGGGGGCGGGGCGGAGCGCGGGGGTTGGTGGTGTTTGTTTGCGGCTCATATCGGGAGACAAC
Nanog	CCAGCACGGTAGAGAAGTAGCATTGGTAGGAGTGGTTCTTCCTGGGTTTTATTCTACAAAACGGCTCATATCGGGAGACAAC
Nanog	CCAGCACGGTAGAGAAGTAGCCTCTCGTAACATCTCCCATGTGAAGACTCTACCACAGTGACGGCTCATATCGGGAGACAAC
Nanog	CCAGCACGGTAGAGAAGTAGCTTAAGTCGGCTTCTGTGTATAAGCAGAGAGGGAAGGGCCGCGGCTCATATCGGGAGACAAC
Nanog	CCAGCACGGTAGAGAAGTAGCCACCATGCCCAATTTAAGGAGTGTTTAAATTAATGTAGAGCGGCTCATATCGGGAGACAAC
Nanog	CCAGCACGGTAGAGAAGTAGCAAGAGCCTGTGTCCTGCTTAAGACTCGGGCTACCTTAGTACGGCTCATATCGGGAGACAAC
Nanog	CCAGCACGGTAGAGAAGTAGCTCTTCCCTCCAAAAGTGCGGCTTTTTAACGCAAGTCTGAACGGCTCATATCGGGAGACAAC
Nanog	CCAGCACGGTAGAGAAGTAGCAGCGTTTCTTGCTTGCTCTTCACATTGGGAAACCTGGGGACGGCTCATATCGGGAGACAAC
Nanog	CCAGCACGGTAGAGAAGTAGCTGCCAAAGTCTCTGTTTATACACGGCTTTCCTTTCAGCACCGGCTCATATCGGGAGACAAC
Nanog	CCAGCACGGTAGAGAAGTAGCCTCTTCCATTCTTTCTACAGACATGAAAGAGTCAGACCTTCGGCTCATATCGGGAGACAAC
Nanog	CCAGCACGGTAGAGAAGTAGCCTCTAGTGGGAAGTTTCAGGTCAAGTGGGGGATCTGAGTTCGGCTCATATCGGGAGACAAC
Nanog	CCAGCACGGTAGAGAAGTAGCATTCATCTTTTAACCACGGCTGCACCTCCAGACCCTGGCGCGGCTCATATCGGGAGACAAC
Nanog	CCAGCACGGTAGAGAAGTAGCGGGAGGGAGGGAAAGCTTAGGGGGCATCCTCTGATCTAAACGGCTCATATCGGGAGACAAC
Nanog	CCAGCACGGTAGAGAAGTAGCTGGACATTGTAATGCAAAAGAAGCTGTAAGGTGACCCAGACGGCTCATATCGGGAGACAAC
Nanog	CCAGCACGGTAGAGAAGTAGCGCCCTGTGAATTCACAGTTAATCCCACCTGCAGGGTCCACCGGCTCATATCGGGAGACAAC
Nanog	CCAGCACGGTAGAGAAGTAGCCCCTATTCTCCCAGGCACCCAGGCGGCACCCACGCCCCACCGGCTCATATCGGGAGACAAC
Nanog	CCAGCACGGTAGAGAAGTAGCAGGTCCTGCTCCTCCCCCCTCAAGCCTCCTACCCTACCCACGGCTCATATCGGGAGACAAC
Nanog	CCAGCACGGTAGAGAAGTAGCCTATCTGAAGGCCAACGGCTCAAGGCGATAGATTTAAAGGCGGCTCATATCGGGAGACAAC
Nanog	CCAGCACGGTAGAGAAGTAGCGCAGCCTTCCCACAGAAAGAGCAAGACACCAACCAAATCACGGCTCATATCGGGAGACAAC
Nanog	CCAGCACGGTAGAGAAGTAGCTGTCTAATGCAAAATTATCAAGAAGTCAGAAGGAAGTGAGCGGCTCATATCGGGAGACAAC
Nanog	CCAGCACGGTAGAGAAGTAGCACTCAGTGTCTAGAAGGAAAGATCATAGAAAGAAGAGTTACGGCTCATATCGGGAGACAAC
Nanog	CCAGCACGGTAGAGAAGTAGCAGGGAAGGGATTTCTGAAAAGGTTTTAGGCAACAACCAAACGGCTCATATCGGGAGACAAC
Nanog	CCAGCACGGTAGAGAAGTAGCGTGGGGACCAGGAAGACCCACACTCATGTCAGTGTGATGGCGGCTCATATCGGGAGACAAC
Nanog	CCAGCACGGTAGAGAAGTAGCGGCGTTCCCAGAATTCGATGCTTCCTCAGAACTAGGCAAACGGCTCATATCGGGAGACAAC
Nanog	CCAGCACGGTAGAGAAGTAGCGCAAGAATAGTTCTCGGGATGAAAAACTGCAGGCATTGATCGGCTCATATCGGGAGACAAC
Nanog	CCAGCACGGTAGAGAAGTAGCACCAGCCTCTGTGCAGAGCATCTCAGTAGCAGACCCTTGTCGGCTCATATCGGGAGACAAC
Nanog	CCAGCACGGTAGAGAAGTAGCTCTTACCCTAATTTACTGGGTTCTTCGGGGACTGAATTCCCGGCTCATATCGGGAGACAAC
Nanog	CCAGCACGGTAGAGAAGTAGCGGTTCATAAAGAAGCAATAACCCTTCAGCCCGTTTTTTCTCGGCTCATATCGGGAGACAAC
Nanog	CCAGCACGGTAGAGAAGTAGCAGAAGAGTGATAAGGACACCCGCTTATGTTAATGACTACTCGGCTCATATCGGGAGACAAC
Nanog	CCAGCACGGTAGAGAAGTAGCTAGAAGGCCAACGTATCACCGGTCAAACTCAGAGGGGTTTCGGCTCATATCGGGAGACAAC
Nanog	CCAGCACGGTAGAGAAGTAGCCTTATATTGCTCCGTCCTGTGTCCCGGATCTCTATTTCAGCGGCTCATATCGGGAGACAAC
Nanog	CCAGCACGGTAGAGAAGTAGCCAAAGAGCCCAAATATTTAGGTTCTCAAATACACACAAGACGGCTCATATCGGGAGACAAC
Nanog	CCAGCACGGTAGAGAAGTAGCCCCTGCTACTGAAGACACCACTCACTGCCCCCGAACATATCGGCTCATATCGGGAGACAAC
Nanog	CCAGCACGGTAGAGAAGTAGCCAAAAAAATGGGGTGCTCATTCCAAGCTAGGATGTTAGGTCGGCTCATATCGGGAGACAAC
Nanog	CCAGCACGGTAGAGAAGTAGCACGGCCATTTGGGCAAATTGCAAACTAACTGTATAACCTCCGGCTCATATCGGGAGACAAC
Nanog	CCAGCACGGTAGAGAAGTAGCCCCAAAGGTTGAGAGAAATGCTAACTGCTTCTGCTGGAGACGGCTCATATCGGGAGACAAC
Nanog	CCAGCACGGTAGAGAAGTAGCACTGAGCTCACAAACCCAGAACTGCTAAGTGACATCCATACGGCTCATATCGGGAGACAAC
Nanog	CCAGCACGGTAGAGAAGTAGCATGACTTAAACTGTGTACACTTGTTTGGGGTTTGGAAGGACGGCTCATATCGGGAGACAAC
Nanog	CCAGCACGGTAGAGAAGTAGCTGAGCTTCAGACCTTGGCTCCAGATGCTAGCTATAAGAATCGGCTCATATCGGGAGACAAC
Nanog	CCAGCACGGTAGAGAAGTAGCCCATTTACAAGCCTGAGTACTGGGCTGACTCTGTACAGACCGGCTCATATCGGGAGACAAC
Nanog	CCAGCACGGTAGAGAAGTAGCTGAGCACCGTGGCACACACAGCCTAGCAGCCTCTTGGTTCCGGCTCATATCGGGAGACAAC
Nanog	CCAGCACGGTAGAGAAGTAGCCCCGAGCATCGCTGCACACACCCGAGCATCACAACACGCACGGCTCATATCGGGAGACAAC
Nanog	CCAGCACGGTAGAGAAGTAGCCACCCAAGCACCGCTGCACACACCCGAGCATCACTGCACACGGCTCATATCGGGAGACAAC
Nanog	CCAGCACGGTAGAGAAGTAGCAAGCTCAGAAAAAAGGGGACACACACTTCCTAGCGCTCCACGGCTCATATCGGGAGACAAC
Nanog	CCAGCACGGTAGAGAAGTAGCACCCATAAATCAGAAAAATCAAGATGACAGACATTAACTTCGGCTCATATCGGGAGACAAC
Nanog	CCAGCACGGTAGAGAAGTAGCAAAGGCTATCCCCACCCGTTCATTCCTAACCCAGCACTTTCGGCTCATATCGGGAGACAAC
Nanog	CCAGCACGGTAGAGAAGTAGCCACATGCTCTACACACATGCTCTAAAAACACACATCACTTCGGCTCATATCGGGAGACAAC
Nanog	CCAGCACGGTAGAGAAGTAGCAATTATGCCATCTGCTGGCACTAGGGGCACGCACTACAAACGGCTCATATCGGGAGACAAC
Nanog	CCAGCACGGTAGAGAAGTAGCAGCAAATAAGTAGACAGCCCTGAAAGCAGCTTCTAAATGGCGGCTCATATCGGGAGACAAC
Nanog	CCAGCACGGTAGAGAAGTAGCGTGCTCCACGCTGATGGCAATGCTGAGGTTAGCCTGCAGTCGGCTCATATCGGGAGACAAC
Nanog	CCAGCACGGTAGAGAAGTAGCTCCAGCAGCAGGTAGAAGACACCTCCTACACTGAAGACATCGGCTCATATCGGGAGACAAC
Nanog	CCAGCACGGTAGAGAAGTAGCACAAGTGCTCCTCCACCAAGCTTTGCCCCAACATTTCCTACGGCTCATATCGGGAGACAAC
Nanog	CCAGCACGGTAGAGAAGTAGCGTTAACCAAATTCGTTTCTCTTATCCTTGACCCTCTAGCTCGGCTCATATCGGGAGACAAC
Nanog	CCAGCACGGTAGAGAAGTAGCCAGAGGGTCCAGTTAATTATTAATTACTAGAGTAAAATTTCGGCTCATATCGGGAGACAAC
Nanog	CCAGCACGGTAGAGAAGTAGCAAATATCCCACCATCTTTTCTGCTAGTACAAGAGCAGCCACGGCTCATATCGGGAGACAAC
Nanog	CCAGCACGGTAGAGAAGTAGCTGTTATCTAAGGAAATTTCCAGGGTTAAATCACTTGTTGTCGGCTCATATCGGGAGACAAC
Nanog	CCAGCACGGTAGAGAAGTAGCTTTATGAACAAAAAATGTCATGACGAAATCCATTATACTGCGGCTCATATCGGGAGACAAC
Nanog	CCAGCACGGTAGAGAAGTAGCGATTTTTGCATGGTGCTGGGTGAATAGAATCCTGTTGGGACGGCTCATATCGGGAGACAAC
Nanog	CCAGCACGGTAGAGAAGTAGCTTATCCAAAGACTCAGGTTTGGGGGGACTTTTATCTCGCCCGGCTCATATCGGGAGACAAC
Nanog	CCAGCACGGTAGAGAAGTAGCAGCCCCCCTGCTCCAGTAGCTGAGATGGGAGAATTTGAGACGGCTCATATCGGGAGACAAC
Nanog	CCAGCACGGTAGAGAAGTAGCACTGTAAACCTCTGATCCTGACAGTGGGTAGCACAAATCTCGGCTCATATCGGGAGACAAC
Nanog	CCAGCACGGTAGAGAAGTAGCTTCTCCCTGCTCCCTCTTCATTAGAACCGTGACCGCATCTCGGCTCATATCGGGAGACAAC
Nanog	CCAGCACGGTAGAGAAGTAGCATGAAGACAGGTTTGAGTTTGTAGTCTGCTCTTTCCAATCCGGCTCATATCGGGAGACAAC
Nanog	CCAGCACGGTAGAGAAGTAGCCCCCTGGGTAACACCATTTTGCATAGATCTCCCTTTTATACGGCTCATATCGGGAGACAAC
Nanog	CCAGCACGGTAGAGAAGTAGCAAAAACCTAATTTTTGGAAAGTATTCTTGGAATACTTTGTCGGCTCATATCGGGAGACAAC
Nanog	CCAGCACGGTAGAGAAGTAGCTTTACTTTCAAAGCAATTATCTTCATAGATCTAAGTAACACGGCTCATATCGGGAGACAAC
Nanog	CCAGCACGGTAGAGAAGTAGCCGAGGAGAGGCTGTTAGAAATAAATAGATAACTTGTTAATCGGCTCATATCGGGAGACAAC
Nanog	CCAGCACGGTAGAGAAGTAGCGAATCAGGGCTGCCTTGAAGAGGCAGGTCTTCAGAGGAAGCGGCTCATATCGGGAGACAAC
Nanog	CCAGCACGGTAGAGAAGTAGCTCAGCCTCAGGACTTGAGAGCTTTTGTTTGGGACTGGTAGCGGCTCATATCGGGAGACAAC
Nanog	CCAGCACGGTAGAGAAGTAGCGCACACAGCTGGGCCTGAGAGAACACAGTCCGCATCTTCTCGGCTCATATCGGGAGACAAC
Nanog	CCAGCACGGTAGAGAAGTAGCTGGAGGCTGAGGTACTTCTGCTTCTGAAACCTGTCCTTGACGGCTCATATCGGGAGACAAC
Nanog	CCAGCACGGTAGAGAAGTAGCTTATAGCTCAGGTTCAGAATGGAGGAGAGTTCTTGCATCTCGGCTCATATCGGGAGACAAC
Nanog	CCAGCACGGTAGAGAAGTAGCTCATTGTGTTACATTACAGCAACTTCTAAGGACCCCACCTCGGCTCATATCGGGAGACAAC
Nanog	CCAGCACGGTAGAGAAGTAGCAGAGACGTCCAGACGTTAGTTCGATTCATTAGCAAGTCAGCGGCTCATATCGGGAGACAAC
Nanog	CCAGCACGGTAGAGAAGTAGCTGATTTTAACAGGCGCATAGGATAGGAGGATAGGATAGTTCGGCTCATATCGGGAGACAAC
Nanog	CCAGCACGGTAGAGAAGTAGCGGAGGTGAAGTAGAAGATAAAGTAACCAATGAAACAAACTCGGCTCATATCGGGAGACAAC
Nanog	CCAGCACGGTAGAGAAGTAGCCAGGTCTTAACCTGCAGAGTGACAGGACATTCGAACAAGCCGGCTCATATCGGGAGACAAC
Nanog	CCAGCACGGTAGAGAAGTAGCTTTTTCTGCCACCGCTTGCACTTCATCCTTTGGTTTTGAACGGCTCATATCGGGAGACAAC
Nanog	CCAGCACGGTAGAGAAGTAGCCTTGTTACCTGAATCAGACCATTGCTAGTCTTCAACCACTCGGCTCATATCGGGAGACAAC
Nanog	CCAGCACGGTAGAGAAGTAGCGATGGTAAGATGGAGGGGGAAAAAGGAAAGCAGAGAAAACCGGCTCATATCGGGAGACAAC
Nanog	CCAGCACGGTAGAGAAGTAGCATGGGAAAGGGACAGGACTAATGGACATAGATGGATCAGGCGGCTCATATCGGGAGACAAC
Nanog	CCAGCACGGTAGAGAAGTAGCTTCTGAAAGAGGTGATTAATGCAATGAGTGAAAAGGGGACCGGCTCATATCGGGAGACAAC
Nanog	CCAGCACGGTAGAGAAGTAGCTAGCTGCAATGGATGCTGGGATACTCCACTGGTGCTGAGCCGGCTCATATCGGGAGACAAC
Nanog	CCAGCACGGTAGAGAAGTAGCATGGAAAGGCTTCCAGATGCGTTCACCAGATAGCCCTGGGCGGCTCATATCGGGAGACAAC
Nanog	CCAGCACGGTAGAGAAGTAGCTGGCTGCTCCAAGTTGGGTTGGTCCAAGTCTGGCTGCCCCCGGCTCATATCGGGAGACAAC
Nanog	CCAGCACGGTAGAGAAGTAGCTTGGTCCAGGTCTGGTTGTTCCAAGTTGGGTTGGTCCAGGCGGCTCATATCGGGAGACAAC
Nanog	CCAGCACGGTAGAGAAGTAGCTTCCAGGACTGAGCGGTCCAGGCCTGGCTGCTCCAAGTTGCGGCTCATATCGGGAGACAAC
Nanog	CCAGCACGGTAGAGAAGTAGCTCCCCGAAGTTATGGAGCGGAGCAGCATTCCAAGGCTGGCCGGCTCATATCGGGAGACAAC
Nanog	CCAGCACGGTAGAGAAGTAGCGAGAAGTTTTGCTGCAACTGTACGTAAGGCTGCAGAAAGTCGGCTCATATCGGGAGACAAC
Nanog	CCAGCACGGTAGAGAAGTAGCCTTTCCCTAGTGGCTTCCAAATTCACCTCCAAATCACTGGCGGCTCATATCGGGAGACAAC
Nanog	CCAGCACGGTAGAGAAGTAGCAGGAATAATTCCAAGGCTTGTGGGGTGCTAAAATGCGCATCGGCTCATATCGGGAGACAAC
Nanog	CCAGCACGGTAGAGAAGTAGCGGAAGGAACCTGGCTTTGCCCTGACTTTAAGCCCAGATGTCGGCTCATATCGGGAGACAAC
Nanog	CCAGCACGGTAGAGAAGTAGCGAGTTAACACTAAAAAAAGGACAAATTCAGAACTAAGACACGGCTCATATCGGGAGACAAC
Nanog	CCAGCACGGTAGAGAAGTAGCGGGAAGGAGAGAGTATATGCACCTCACTGTCTCCAAAGCCCGGCTCATATCGGGAGACAAC
Nanog	CCAGCACGGTAGAGAAGTAGCGGGTGGGTGGGCGTGGGTAAGGGTGTTCAAGCACTTATTCCGGCTCATATCGGGAGACAAC
Nanog	CCAGCACGGTAGAGAAGTAGCGTGTATACCAAGACCCACGCTTCTAAGAAAAAAGACTAGCCGGCTCATATCGGGAGACAAC
Nanog	CCAGCACGGTAGAGAAGTAGCACTTTGTATATACTTTTAAACCTCACCCCTCAAAATGACACGGCTCATATCGGGAGACAAC
Nanog	CCAGCACGGTAGAGAAGTAGCGTCCTTCTGTCTCATCCTCGAGAGTAGCCACCATATCGTTCGGCTCATATCGGGAGACAAC
Nanog	CCAGCACGGTAGAGAAGTAGCGCCTTGAACTTATTGCATATCTGAGCTACCCTCAAACTCCCGGCTCATATCGGGAGACAAC
Nanog	CCAGCACGGTAGAGAAGTAGCTTATCGAGATGCTGTCTTACTATTTAAACATAGTACAGGTCGGCTCATATCGGGAGACAAC
Nanog	CCAGCACGGTAGAGAAGTAGCAGGTGAAAGCTTTTATTTTGTTGAGACTTTAGTTTTATTACGGCTCATATCGGGAGACAAC
Nanog	CCAGCACGGTAGAGAAGTAGCAGTTACTCTTGGGGGACTCCAAGGACAAGCAAGCACCTTACGGCTCATATCGGGAGACAAC
Nanog	CCAGCACGGTAGAGAAGTAGCTACAGTCAAATATAAACATCTTTCTACAGATATTAACATACGGCTCATATCGGGAGACAAC
Nanog	CCAGCACGGTAGAGAAGTAGCTATTTTGTTTAAACTAGTCCAGCTGGCATCGGTTCATCATCGGCTCATATCGGGAGACAAC
Nanog	CCAGCACGGTAGAGAAGTAGCACTGGACAAAAGATAAGACCACTAAAGGTAAAATTAGTGTCGGCTCATATCGGGAGACAAC
Nanog	CCAGCACGGTAGAGAAGTAGCACCCTCCCCTTCACATACCAAAATAAAAAGTATATTGACCCGGCTCATATCGGGAGACAAC
Nanog	CCAGCACGGTAGAGAAGTAGCGTTCTATTATTTCACAGGAATAAAAACCACTCTCCCAGTTCGGCTCATATCGGGAGACAAC
Nanog	CCAGCACGGTAGAGAAGTAGCCCAGAAGCACTAGGTGTGTGACCTCAGGGGCTCTCTCCACCGGCTCATATCGGGAGACAAC
Nanog	CCAGCACGGTAGAGAAGTAGCCAGTGTGACACAAAAACAAGAGACTGTGGTCCCTCCTCTTCGGCTCATATCGGGAGACAAC
Nanog	CCAGCACGGTAGAGAAGTAGCAGATAGCCTCCATCTGGAGCCAGGAAGTCCCAGATTAATCCGGCTCATATCGGGAGACAAC
Nanog	CCAGCACGGTAGAGAAGTAGCCTTCCCCCACCCCCACGTAGGTTAGGGGGTTATGCTCAGGCGGCTCATATCGGGAGACAAC
Nanog	CCAGCACGGTAGAGAAGTAGCACCCACACAGCCTCTCAAGTCTCCTGTGATAACACTTGACCGGCTCATATCGGGAGACAAC
Nanog	CCAGCACGGTAGAGAAGTAGCAGCAAATTTAAATCGTCTCCAAAACCCCAAACTCACTTCTCGGCTCATATCGGGAGACAAC
Nanog	CCAGCACGGTAGAGAAGTAGCACACACAACTACACCAGATGTATACGTATCTTCTGTCTTTCGGCTCATATCGGGAGACAAC
Nanog	CCAGCACGGTAGAGAAGTAGCTTAATGCATCAGGAGTTACGTTAACTTAATCTCCTTAAGTCGGCTCATATCGGGAGACAAC
Nanog	CCAGCACGGTAGAGAAGTAGCTTTAGCTAAATCTACTGTATACAACTACTATAACATCTATCGGCTCATATCGGGAGACAAC
Nanog	CCAGCACGGTAGAGAAGTAGCACTAGGTGTCGCTTGCTTCTTCTGTGTTTTTCCGTATCATCGGCTCATATCGGGAGACAAC
Nanog	CCAGCACGGTAGAGAAGTAGCAAAGATGTGATTGACAGGTATGGCTATTTACGCACGGCAGCGGCTCATATCGGGAGACAAC
Nanog	CCAGCACGGTAGAGAAGTAGCTACTTGGGCTGGGCTGGGTACCCCTGTGAGTGGTCAGGAGCGGCTCATATCGGGAGACAAC
Nanog	CCAGCACGGTAGAGAAGTAGCCCAAAACAGCCCTCTCCTTAGCTGAGGAGCAGCTACAGAACGGCTCATATCGGGAGACAAC
Nanog	CCAGCACGGTAGAGAAGTAGCTCCTAGCCTCTGTGGCACAATGAGGGACAATTTTTCTCACCGGCTCATATCGGGAGACAAC
Nanog	CCAGCACGGTAGAGAAGTAGCGAATTCTAGGTGGAATTAGTCTGGGCTTTGCAAGGGAATGCGGCTCATATCGGGAGACAAC
Nanog	CCAGCACGGTAGAGAAGTAGCAGCCATCCCCACTGATGCCAAAGGACAGAAAGCAGAAGAGCGGCTCATATCGGGAGACAAC
Nanog	CCAGCACGGTAGAGAAGTAGCTCAGGGTTTGTGGAGGTGATGATGTCCCATCTCTGACACACGGCTCATATCGGGAGACAAC
Nanog	CCAGCACGGTAGAGAAGTAGCACCTCTAAGAGTTGAAGCAAAGTGGTCTCTCAGTAACGGTCGGCTCATATCGGGAGACAAC
Nanog	CCAGCACGGTAGAGAAGTAGCACTCCTGGGTGATTGGTGGAATCTCTTCCACCCTAAAAAGCGGCTCATATCGGGAGACAAC
Nanog	CCAGCACGGTAGAGAAGTAGCCCTCTGAAAGCTGCAGCTGGGGAGGCCTCTTGAACTAGCCCGGCTCATATCGGGAGACAAC
Nanog	CCAGCACGGTAGAGAAGTAGCGGCATTTGAATAGGTCCCTTGGTGGGAGCCTGAAGCAAAACGGCTCATATCGGGAGACAAC
Nanog	CCAGCACGGTAGAGAAGTAGCGGGGTCCTGCAACAGCTTGGGACTCAGATGTCAGTTGACTCGGCTCATATCGGGAGACAAC
Nanog	CCAGCACGGTAGAGAAGTAGCAGCAGGGGAAAAAGGAGGATTTGTTAAATAAAGAAGTCAGCGGCTCATATCGGGAGACAAC
Nanog	CCAGCACGGTAGAGAAGTAGCTGACAGTGGAGAGAAAACAGGTCCTGGTGGGGAACTACAACGGCTCATATCGGGAGACAAC
Nanog	CCAGCACGGTAGAGAAGTAGCGTTAATTCTGTTGTGAATAAACCCAGTCGGCAGAAAACCTCGGCTCATATCGGGAGACAAC
Nanog	CCAGCACGGTAGAGAAGTAGCCCATTGAATTCCAAGGGCTGGCTTCTCTGGGTAAAGGAAACGGCTCATATCGGGAGACAAC
Nanog	CCAGCACGGTAGAGAAGTAGCGGACAGTGCAAACTACAAGCTCAGAAGCACAGACCTTCTCCGGCTCATATCGGGAGACAAC
Nanog	CCAGCACGGTAGAGAAGTAGCCACGGAGCACCCTGGATCAAATTTGCCTGGGTCTTCGGAACGGCTCATATCGGGAGACAAC
Nanog	CCAGCACGGTAGAGAAGTAGCTTAATCAGGCAGTCTTGGAATTGGTTTCTTCCTCAGGTCTCGGCTCATATCGGGAGACAAC
Nanog	CCAGCACGGTAGAGAAGTAGCTGGGCTGGCCAGTTCCTGCTGTTCCTCTAAGTAAAACCTGCGGCTCATATCGGGAGACAAC
Nanog	CCAGCACGGTAGAGAAGTAGCTACTCCAGTTTATGTCTGAGTATACAAAGTTAAATCTACCCGGCTCATATCGGGAGACAAC
Nanog	CCAGCACGGTAGAGAAGTAGCAAACTCTTGCTTTCTCTGTCTCTCATCCCAAAAGAAGGGTCGGCTCATATCGGGAGACAAC
Nanog	CCAGCACGGTAGAGAAGTAGCATCCACAAGCCAGCCTGTCTTTCCCCACTTTTCTTTCCTTCGGCTCATATCGGGAGACAAC
Nanog	CCAGCACGGTAGAGAAGTAGCCATCAAGTTAACCTGATAAGAGAGAAACTGAAATGAAAACCGGCTCATATCGGGAGACAAC
Nanog	CCAGCACGGTAGAGAAGTAGCAACTGAAGGATTCATCCCTCCCTCCCCCATAGACTGGCTGCGGCTCATATCGGGAGACAAC
Nanog-105kb	CCAGCACGGTAGAGAAGTAGCCCTCTGTTTGGATTCACTCTGGGTTCACTCTCAGTAGTTCGTTCGTTCGCCTCGACCTTCA
Nanog-105kb	CCAGCACGGTAGAGAAGTAGCCTCAGACAAACCACTTTCTCTACCCCGCACTTGGCAGAACGTTCGTTCGCCTCGACCTTCA
Nanog-105kb	CCAGCACGGTAGAGAAGTAGCACAGTTCTGTCCTGATTCCTTCACCCGTTACATTTCCCTTGTTCGTTCGCCTCGACCTTCA
Nanog-105kb	CCAGCACGGTAGAGAAGTAGCCCGGCTACCATCTACTCATTTGTCTAGGATGTGAGGTCCGGTTCGTTCGCCTCGACCTTCA
Nanog-105kb	CCAGCACGGTAGAGAAGTAGCAGGGCGGGTCTTTTGGCCATGTGCTTGGCCGAGGGCCCTGGTTCGTTCGCCTCGACCTTCA
Nanog-105kb	CCAGCACGGTAGAGAAGTAGCTTCCTGTTAGGATGCTCAGTGAACACCAACAGGGGCGATTGTTCGTTCGCCTCGACCTTCA
Nanog-105kb	CCAGCACGGTAGAGAAGTAGCGAACCACCCTCCACCCACCTCGGCTTCCCGCCTCTCACCCGTTCGTTCGCCTCGACCTTCA
Nanog-105kb	CCAGCACGGTAGAGAAGTAGCCATCCCCGCAGCTGCCCGGTGCCGAGCTCCGCCCAACCGCGTTCGTTCGCCTCGACCTTCA
Nanog-105kb	CCAGCACGGTAGAGAAGTAGCGCTTCGCAGCCCGGCTCTGCTCCGGGCGCCGCGCCGGAGTGTTCGTTCGCCTCGACCTTCA
Nanog-105kb	CCAGCACGGTAGAGAAGTAGCGAGGAAAACGTGCCCGGCGCTCGCTTGCTCGCTCCGTCCAGTTCGTTCGCCTCGACCTTCA
Nanog-105kb	CCAGCACGGTAGAGAAGTAGCCTGCACGCTCCACTTACGGCGAAAGCAAGGGTCCCTTCCAGTTCGTTCGCCTCGACCTTCA
Nanog-105kb	CCAGCACGGTAGAGAAGTAGCGCGGCCTGTCGCCTGCGTCCTGCTCCTCACCTGGCCACCAGTTCGTTCGCCTCGACCTTCA
Nanog-105kb	CCAGCACGGTAGAGAAGTAGCCGATCAGGCGTAGTCTGGGGTCCCCGAACGTGTCAGCGCCGTTCGTTCGCCTCGACCTTCA
Nanog-105kb	CCAGCACGGTAGAGAAGTAGCGAGGCTTCACGTCCTGGGCCCCGCCATCCTCCGTGCCTCCGTTCGTTCGCCTCGACCTTCA
Nanog-105kb	CCAGCACGGTAGAGAAGTAGCTAAGAGGGAGTTGACATTGCTGCTTTAAGAGATACGGAACGTTCGTTCGCCTCGACCTTCA
Nanog-105kb	CCAGCACGGTAGAGAAGTAGCCCTCGCGCCTCTACTCCCCCAGGAGGGCGCAGAGCGGGTTGTTCGTTCGCCTCGACCTTCA
Nanog-105kb	CCAGCACGGTAGAGAAGTAGCGTGGAAGGAGCTGGTGAGCCCCTTCACAGCCCATGTGTTCGTTCGTTCGCCTCGACCTTCA
Nanog-105kb	CCAGCACGGTAGAGAAGTAGCCTTCGTCTTCAAAAGGACTCCGGTGCGGGTTTGGCGCTTTGTTCGTTCGCCTCGACCTTCA
Nanog-105kb	CCAGCACGGTAGAGAAGTAGCTATCATAAAGGTCTGCTACCCCGCTGGTGTCTTGTCAAGCGTTCGTTCGCCTCGACCTTCA
Nanog-105kb	CCAGCACGGTAGAGAAGTAGCACAACACGGCTAGGTTTGGGAGGCGGAAGGCCAGGCTTGCGTTCGTTCGCCTCGACCTTCA
Nanog-105kb	CCAGCACGGTAGAGAAGTAGCTAACTGCTGGCTCAAGTCAGCAAGATAACGTGACTTTTGAGTTCGTTCGCCTCGACCTTCA
Nanog-105kb	CCAGCACGGTAGAGAAGTAGCAGTGTGGAGGAGCTGGGGCTGGCAGGGTTTTCATAAAGATGTTCGTTCGCCTCGACCTTCA
Nanog-105kb	CCAGCACGGTAGAGAAGTAGCAGAACTGCACCTCTCAAAAAGGGTATTTGCAGTGAACGAAGTTCGTTCGCCTCGACCTTCA
Nanog-105kb	CCAGCACGGTAGAGAAGTAGCCGCGTGTGCAAAGGTGTGCACGTGAGTAAATCGCTAGGGAGTTCGTTCGCCTCGACCTTCA
Nanog-105kb	CCAGCACGGTAGAGAAGTAGCTTCAAATTAAAGCTCCTTATGCCAGTAGGCACACACCGGAGTTCGTTCGCCTCGACCTTCA
Nanog-105kb	CCAGCACGGTAGAGAAGTAGCGCAAGCATCAGAGAATAGGACAGTCATACATTATTCTGGAGTTCGTTCGCCTCGACCTTCA
Nanog-105kb	CCAGCACGGTAGAGAAGTAGCGAGTATAACAGTTTTTGCTGGGGAAAACTTCCTCAGCTAGGTTCGTTCGCCTCGACCTTCA
Nanog-105kb	CCAGCACGGTAGAGAAGTAGCCAGAGATGTAACACTTTTTTTGGGAGACCTTCCCCCAGCAGTTCGTTCGCCTCGACCTTCA
Nanog-105kb	CCAGCACGGTAGAGAAGTAGCGGAGCAGAACGGTAGTAACTTCTGTAGGAGAAGCCTTGGAGTTCGTTCGCCTCGACCTTCA
Nanog-105kb	CCAGCACGGTAGAGAAGTAGCAGAGCTGTAACACTTATAGGAGAAACCTTTCCTTTTAGAGGTTCGTTCGCCTCGACCTTCA
Nanog-105kb	CCAGCACGGTAGAGAAGTAGCGCAGCAATCCTGAATACCAGGTAACAAGTATGGCCCACCAGTTCGTTCGCCTCGACCTTCA
Nanog-105kb	CCAGCACGGTAGAGAAGTAGCGAGAGTTGGTTTTCGCCTTTTACCACAGGGGTTTGGAGTAGTTCGTTCGCCTCGACCTTCA
Nanog-105kb	CCAGCACGGTAGAGAAGTAGCAGCCTGGGTCATCAGGCAGGGCAGAAGGTGCCTTTCCCTGGTTCGTTCGCCTCGACCTTCA
Nanog-105kb	CCAGCACGGTAGAGAAGTAGCAAGCTATCGCACAGCCTTAGTTCTTGCCTTCTTGAAAGAAGTTCGTTCGCCTCGACCTTCA
Nanog-105kb	CCAGCACGGTAGAGAAGTAGCGAGTTAAGAGACATATACCATTCAATCAGAAGTTCACCTAGTTCGTTCGCCTCGACCTTCA
Nanog-105kb	CCAGCACGGTAGAGAAGTAGCAAAGCAAGCAGGCACTCCGATGAGAGATGGGGGTGGGCTAGTTCGTTCGCCTCGACCTTCA
Nanog-105kb	CCAGCACGGTAGAGAAGTAGCACTAAGAACCTCGGAAGAGACTGGAGAACTGGCGGCATCAGTTCGTTCGCCTCGACCTTCA
Nanog-105kb	CCAGCACGGTAGAGAAGTAGCAGTGACATGCTCACAGGCTGAGGTATCACCCTATGGGGTGGTTCGTTCGCCTCGACCTTCA
Nanog-105kb	CCAGCACGGTAGAGAAGTAGCCCTCCCTCACAGTCCCCTAAGAAAGGCCACAAGGCAGGGGGTTCGTTCGCCTCGACCTTCA
Nanog-105kb	CCAGCACGGTAGAGAAGTAGCGTCAAGACTTCACTGTGAACAGCAGTATGAGGCTGAGGTCGTTCGTTCGCCTCGACCTTCA
Nanog-105kb	CCAGCACGGTAGAGAAGTAGCGGAGGTTGGTACACACGTGCTTGAAAGTGCTCTGGTATCTGTTCGTTCGCCTCGACCTTCA
Nanog-105kb	CCAGCACGGTAGAGAAGTAGCGTTCTTGATATGGCAGGAACAGTCCATCTGCAGTTCGAGAGTTCGTTCGCCTCGACCTTCA
Nanog-105kb	CCAGCACGGTAGAGAAGTAGCTAACCACAGAGGGGCACTGTGGTCATCAGGGACACAGCTTGTTCGTTCGCCTCGACCTTCA
Nanog-105kb	CCAGCACGGTAGAGAAGTAGCAAGATACAGCCATGGCTTTCTTGCTTATCTCATGTCTAACGTTCGTTCGCCTCGACCTTCA
Nanog-105kb	CCAGCACGGTAGAGAAGTAGCCTTTTTGAGACTTCTCAAGGTCCATCTATGACTCATGGTGGTTCGTTCGCCTCGACCTTCA
Nanog-105kb	CCAGCACGGTAGAGAAGTAGCGAGCAAAGAGGGCATAAAATAGCTCCTTCCCCCAAGAATCGTTCGTTCGCCTCGACCTTCA
Nanog-105kb	CCAGCACGGTAGAGAAGTAGCCTTATAGTCTCACTCCCCACTTACCCTTCCTTGGGCTACCGTTCGTTCGCCTCGACCTTCA
Nanog-105kb	CCAGCACGGTAGAGAAGTAGCCCACTTTCCTTGGTCTCCTTCCTGCTGGTCCCTTGTGCTTGTTCGTTCGCCTCGACCTTCA
Nanog-105kb	CCAGCACGGTAGAGAAGTAGCTAAGATGTGAAGAAGCTGAATAATTAGATTTCTCTCAATTGTTCGTTCGCCTCGACCTTCA
Nanog-105kb	CCAGCACGGTAGAGAAGTAGCAGTTCAATGAACACTCGTTTTAGAATCATGACCATAATACGTTCGTTCGCCTCGACCTTCA
Nanog-105kb	CCAGCACGGTAGAGAAGTAGCTAGTAAATACTAAGGGTAGTTTGAGGGATCTCTCTCTGACGTTCGTTCGCCTCGACCTTCA
Nanog-105kb	CCAGCACGGTAGAGAAGTAGCTGTGAATGCATAGTTTAGGAGGGGATTTAAACATAAGAGTGTTCGTTCGCCTCGACCTTCA
Nanog-105kb	CCAGCACGGTAGAGAAGTAGCTTGCTTGGGATCAGTCTGATATGGCTAATTAAAGTAAATAGTTCGTTCGCCTCGACCTTCA
Nanog-105kb	CCAGCACGGTAGAGAAGTAGCAAATTGTTAGGGAAAGTTCAGAATACTTTATCTGAAAGGAGTTCGTTCGCCTCGACCTTCA
Nanog-105kb	CCAGCACGGTAGAGAAGTAGCTTGGGGAAACATGAATGTCGCAGTATTTCTGAGACAGAAGGTTCGTTCGCCTCGACCTTCA
Nanog-105kb	CCAGCACGGTAGAGAAGTAGCGCTCTCTCATATGGTTCTTGTAGGCAGGGATTAGAGTGATGTTCGTTCGCCTCGACCTTCA
Nanog-105kb	CCAGCACGGTAGAGAAGTAGCACTATCTCAAATTTTTTTAGAACTGAGGAGTGGGTCTTCTGTTCGTTCGCCTCGACCTTCA
Nanog-105kb	CCAGCACGGTAGAGAAGTAGCTTTGTAACAGGGACTTGGCCTGATGCACCTTCCAGCTGTTGTTCGTTCGCCTCGACCTTCA
Nanog-105kb	CCAGCACGGTAGAGAAGTAGCAGTATCTCATACAAAGTTGAAAAGTATCTCATACAAAGCAGTTCGTTCGCCTCGACCTTCA
Nanog-105kb	CCAGCACGGTAGAGAAGTAGCTGTTGAAAAATGTCAAAAACTACTTATTGGAGTTATAGGGGTTCGTTCGCCTCGACCTTCA
Nanog-105kb	CCAGCACGGTAGAGAAGTAGCGAAATTAATAAAGGAGGCCAGGATTTTTAGCTATAAATTAGTTCGTTCGCCTCGACCTTCA
Nanog-105kb	CCAGCACGGTAGAGAAGTAGCATCTGCATACTTTACAGATATGGAATGTAAAATAAAGCACGTTCGTTCGCCTCGACCTTCA
Nanog-105kb	CCAGCACGGTAGAGAAGTAGCATGGCTTGCTAGCATGACTATGGGACAGTGCTGGCTTTAGGTTCGTTCGCCTCGACCTTCA
Nanog-105kb	CCAGCACGGTAGAGAAGTAGCTACCATTCCAGGACTAATCACTATTACTTCATGGGCATAGGTTCGTTCGCCTCGACCTTCA
Nanog-105kb	CCAGCACGGTAGAGAAGTAGCGGCTGTCAAGGCCATAGTAGCAACAACAGTAGCTTTCTGAGTTCGTTCGCCTCGACCTTCA
Nanog-105kb	CCAGCACGGTAGAGAAGTAGCCCTGGCTCACAGCACCGCTCAGTGGGGTCATCAAGTTAACGTTCGTTCGCCTCGACCTTCA
Nanog-105kb	CCAGCACGGTAGAGAAGTAGCTGTCAGCAACACAGTGCTGATTCCTTACCCTCTGAGGCTCGTTCGTTCGCCTCGACCTTCA
Nanog-105kb	CCAGCACGGTAGAGAAGTAGCTGGAAGATGAGCTCAGTAGTTGAATTCTTGGAGTCATTTCGTTCGTTCGCCTCGACCTTCA
Nanog-105kb	CCAGCACGGTAGAGAAGTAGCATGCTGCAGCACTTGCAACAATTTTGTAAGCACCGAGTCCGTTCGTTCGCCTCGACCTTCA
Nanog-105kb	CCAGCACGGTAGAGAAGTAGCGTCATTAAAACCTTTTCTACATAAAGCCCTTTCTATTCACGTTCGTTCGCCTCGACCTTCA
Nanog-105kb	CCAGCACGGTAGAGAAGTAGCTAACCTACCCTGCCAAATGTAATGCACAGCTAAGCAAACCGTTCGTTCGCCTCGACCTTCA
Nanog-105kb	CCAGCACGGTAGAGAAGTAGCTTATGGCTGGTTTTGGGGTCTCCAGATATAAGAGAAATTGGTTCGTTCGCCTCGACCTTCA
Nanog-105kb	CCAGCACGGTAGAGAAGTAGCAGCTATTATTGTTTTAGAAGAGGGAGCCAGACTTCAGTGAGTTCGTTCGCCTCGACCTTCA
Nanog-105kb	CCAGCACGGTAGAGAAGTAGCCAAGAGGATTCCCCTTGAATCTAAGGTTCTATCTGATTCAGTTCGTTCGCCTCGACCTTCA
Nanog-105kb	CCAGCACGGTAGAGAAGTAGCATTGCCTTCTTTTCAAAATTTAATTATGAATTAATGAACAGTTCGTTCGCCTCGACCTTCA
Nanog-105kb	CCAGCACGGTAGAGAAGTAGCTGTAATTATTTTTATAACACAAGTGGTTAAGTGAGAATTTGTTCGTTCGCCTCGACCTTCA
Nanog-105kb	CCAGCACGGTAGAGAAGTAGCAAAGTGGGGAGGGTTCATAAGACATACAAGGGCATCTTTAGTTCGTTCGCCTCGACCTTCA
Nanog-105kb	CCAGCACGGTAGAGAAGTAGCAATAATATCTTTCCCCTCATACTTTGTCTTCTTCTGTGTAGTTCGTTCGCCTCGACCTTCA
Nanog-105kb	CCAGCACGGTAGAGAAGTAGCCACTGCCTGTCCCAGACACAAGAGAGTGAAGTGCCTGCCTGTTCGTTCGCCTCGACCTTCA
Nanog-105kb	CCAGCACGGTAGAGAAGTAGCAAGACAACCTCCAGCCCCACTCCATTTCCGTTCTCTACGTGTTCGTTCGCCTCGACCTTCA
Nanog-105kb	CCAGCACGGTAGAGAAGTAGCAGATAAATCCCTTGCGTTTCCTTTTCACCATTTCATTCATGTTCGTTCGCCTCGACCTTCA
Nanog-105kb	CCAGCACGGTAGAGAAGTAGCCCGTTGGTACCGTGACTAAAAGGGAAGCCTGGGCTCAAAAGTTCGTTCGCCTCGACCTTCA
Nanog-105kb	CCAGCACGGTAGAGAAGTAGCTAAGTGTGAATATCGGGTATATTCCAGGAAGCCAGTGTACGTTCGTTCGCCTCGACCTTCA
Nanog-105kb	CCAGCACGGTAGAGAAGTAGCGCTCCCTCCCGAGGAGTAAGTAAACAGGAAACTATCGATCGTTCGTTCGCCTCGACCTTCA
Nanog-105kb	CCAGCACGGTAGAGAAGTAGCATGCAGGAAATGACCTTTGTGAGGGCAAAGTAGGTGAGCCGTTCGTTCGCCTCGACCTTCA
Nanog-105kb	CCAGCACGGTAGAGAAGTAGCTTTCCCTCGCTTTCCCTGAGTTCCCTTCCTAACTCATTTCGTTCGTTCGCCTCGACCTTCA
Nanog-105kb	CCAGCACGGTAGAGAAGTAGCGGTGTCAACCCATTTGGTCCTCCCCTACAAAACCAGCGTCGTTCGTTCGCCTCGACCTTCA
Nanog-105kb	CCAGCACGGTAGAGAAGTAGCCTGGCTCTTCACGGTCCACCCTAGAATTCCTCCCTGAGAGGTTCGTTCGCCTCGACCTTCA
Nanog-105kb	CCAGCACGGTAGAGAAGTAGCCGGCCAATAGGCCCGGTACCTTTACGGACATTTTTATGCCGTTCGTTCGCCTCGACCTTCA
Nanog-105kb	CCAGCACGGTAGAGAAGTAGCGTTTTACATCACGGCAAACCTCCGCCAATCACTAACTGGGGTTCGTTCGCCTCGACCTTCA
Nanog-105kb	CCAGCACGGTAGAGAAGTAGCAGGAGGTACCAAAATAATCTTTACTTCCTCCCCAAATGGCGTTCGTTCGCCTCGACCTTCA
Nanog-105kb	CCAGCACGGTAGAGAAGTAGCCCCTTCACCGCATCATCCTTTGATGGACTACCCAGGTGGCGTTCGTTCGCCTCGACCTTCA
Nanog-105kb	CCAGCACGGTAGAGAAGTAGCAATGCCTTGACGCTAGGCGTCCGGGCACCGGGGAAGTTACGTTCGTTCGCCTCGACCTTCA
Nanog-105kb	CCAGCACGGTAGAGAAGTAGCCTTTGTACAGTCTGTGCTGCCAGCGTCCGGGTCTATCTCGGTTCGTTCGCCTCGACCTTCA
Nanog-105kb	CCAGCACGGTAGAGAAGTAGCTCCAGTCTGGTGCCCCGGCGCCCACCCGGGATGGCCCCGCGTTCGTTCGCCTCGACCTTCA
Nanog-105kb	CCAGCACGGTAGAGAAGTAGCGCCCCGTCTCAGCCGCCTTTGCAGTGGCTCGCGGGTCTATGTTCGTTCGCCTCGACCTTCA
Nanog-105kb	CCAGCACGGTAGAGAAGTAGCCGGAGCCCGCGCTGCGCTCCCAGCCCCGGACGCTGGGCCGGTTCGTTCGCCTCGACCTTCA
Nanog-105kb	CCAGCACGGTAGAGAAGTAGCAGCCGGGGGCGCGGATCTTTCCATCCGCCTACCGCCGCTCGTTCGTTCGCCTCGACCTTCA
Nanog-105kb	CCAGCACGGTAGAGAAGTAGCGTGGGCGGAGCCGAGAGCTTGCTCAGAGCGGGGAGAGGCTGTTCGTTCGCCTCGACCTTCA
Nanog-105kb	CCAGCACGGTAGAGAAGTAGCCGCCTCTTAAGGTGGAACAGACCCATCGCTGGGCCTCCCTGTTCGTTCGCCTCGACCTTCA
Nanog-105kb	CCAGCACGGTAGAGAAGTAGCGTGTGCGACTCCCGCCCCAGCCTCGCTCTAAACGCTCGCTGTTCGTTCGCCTCGACCTTCA
Nanog-105kb	CCAGCACGGTAGAGAAGTAGCCGTCTCCCTAGCGAGCCTCGGTTCTCTACATAGTTTAGAAGTTCGTTCGCCTCGACCTTCA
Nanog-105kb	CCAGCACGGTAGAGAAGTAGCAAAGTCAAGAAGATGCAAACTACTCAGAGAACTTTTATTAGTTCGTTCGCCTCGACCTTCA
Nanog-105kb	CCAGCACGGTAGAGAAGTAGCCTTGTGTTCTTTATTCCAGGGACTACAATCTTTAAGTGGTGTTCGTTCGCCTCGACCTTCA
Nanog-105kb	CCAGCACGGTAGAGAAGTAGCTCAAATAAGAACTCACATTTTGCCTGATGAACATGATACAGTTCGTTCGCCTCGACCTTCA
Nanog-105kb	CCAGCACGGTAGAGAAGTAGCTGAGTCATTTGTATGCCGGTTTAGTGACACCGCCCCCCCAGTTCGTTCGCCTCGACCTTCA
Nanog-105kb	CCAGCACGGTAGAGAAGTAGCCCTAACATGGACGACAAATATACTAAGGGAAGCAGAAACCGTTCGTTCGCCTCGACCTTCA
Nanog-105kb	CCAGCACGGTAGAGAAGTAGCGAGCCTGGTGGCTATAGGCTGCCTCTTATAGTTGGCCAATGTTCGTTCGCCTCGACCTTCA
Nanog-105kb	CCAGCACGGTAGAGAAGTAGCTTCGTAGAGGGAGCTAAAGAGCAGAGGTGCTGCTATCTCAGTTCGTTCGCCTCGACCTTCA
Nanog-105kb	CCAGCACGGTAGAGAAGTAGCGCCTTTGTAAAATGGATGAAAATCTGCTGCTTTCTGGATTGTTCGTTCGCCTCGACCTTCA
Nanog-105kb	CCAGCACGGTAGAGAAGTAGCTACTAGGTAACGATACATACACAAAACATGATAGCAAACAGTTCGTTCGCCTCGACCTTCA
Nanog-105kb	CCAGCACGGTAGAGAAGTAGCTTTCAAACACAAAAGTAGAGAGAATGACAATGACATCTTAGTTCGTTCGCCTCGACCTTCA
Nanog-105kb	CCAGCACGGTAGAGAAGTAGCTTGAAACTTTGCCATTTGCCTTATAGTATTTTTTCCCAATGTTCGTTCGCCTCGACCTTCA
Nanog-105kb	CCAGCACGGTAGAGAAGTAGCCCCTATTCCAATCAGGATTCCCCTTAAAGGTTTGTATCCCGTTCGTTCGCCTCGACCTTCA
Nanog-105kb	CCAGCACGGTAGAGAAGTAGCATTTTATGGACATATCTCTTGATCCATAGTAATTCAATTGGTTCGTTCGCCTCGACCTTCA
Nanog-105kb	CCAGCACGGTAGAGAAGTAGCTGTTGAGTCTTTTAAGCCCCTTTTCTCTCTAGCCCACTCCGTTCGTTCGCCTCGACCTTCA
Nanog-105kb	CCAGCACGGTAGAGAAGTAGCTTAGTTATTATGTTTTGAAGCTGATGCTTGCGTATACAAAGTTCGTTCGCCTCGACCTTCA
Nanog-105kb	CCAGCACGGTAGAGAAGTAGCTTTATCATATTCCATGGGATACATTGTCTTTAAAAGTGACGTTCGTTCGCCTCGACCTTCA
Nanog-105kb	CCAGCACGGTAGAGAAGTAGCTTTTCTGTTTTAATCGACATCTTCTTTATCAGTCAAAAGTGTTCGTTCGCCTCGACCTTCA
Nanog-105kb	CCAGCACGGTAGAGAAGTAGCAACAAATAAAACTAAATCAGGCTTAGTGCTCTTTTCTCCGGTTCGTTCGCCTCGACCTTCA
Nanog-105kb	CCAGCACGGTAGAGAAGTAGCAGCAAACCCCACATAAACACTAACTATAGACAACAGCAAAGTTCGTTCGCCTCGACCTTCA
Nanog-105kb	CCAGCACGGTAGAGAAGTAGCGTGAAGAATACTAAAATGATCTCTAAATTATTTAGTACATGTTCGTTCGCCTCGACCTTCA
Nanog-105kb	CCAGCACGGTAGAGAAGTAGCCATTCAAATACAGACATATAAAAACGATTGGTTAAAGTTAGTTCGTTCGCCTCGACCTTCA
Nanog-105kb	CCAGCACGGTAGAGAAGTAGCATACCCACTTCCAAATATTTAAATGACACTATAGCTAGACGTTCGTTCGCCTCGACCTTCA
Nanog-105kb	CCAGCACGGTAGAGAAGTAGCTAAAAATAAAAACGACTTAATCATTCTATCTCCAGGATTAGTTCGTTCGCCTCGACCTTCA
Nanog-105kb	CCAGCACGGTAGAGAAGTAGCTATAATTACTCTTTATTTCTTGGAAGAGTTTATTTGAGCTGTTCGTTCGCCTCGACCTTCA
Nanog-105kb	CCAGCACGGTAGAGAAGTAGCTCCTATTATGTAGATTACTATAACTTCTTATATATTTGCCGTTCGTTCGCCTCGACCTTCA
Nanog-105kb	CCAGCACGGTAGAGAAGTAGCATTTTGGATCTAGCTTGCTTCTATAAAAATGCTACAGCCAGTTCGTTCGCCTCGACCTTCA
Nanog-105kb	CCAGCACGGTAGAGAAGTAGCCAATTTTTAAGGAAAAGAGATTCTAATTTTTAGTTTTTCAGTTCGTTCGCCTCGACCTTCA
Nanog-105kb	CCAGCACGGTAGAGAAGTAGCCTGCAAATATCAATGACCGGAAACACCAGAAAGTGTTGAAGTTCGTTCGCCTCGACCTTCA
Nanog-105kb	CCAGCACGGTAGAGAAGTAGCGTTAAACAAAGCATCCAACACAGACCCAGAGATGTTTACAGTTCGTTCGCCTCGACCTTCA
Nanog-105kb	CCAGCACGGTAGAGAAGTAGCGGGAGGGAAGAGGCTTTGTTAGGGGGCTCACTGACTGGCAGTTCGTTCGCCTCGACCTTCA
Nanog-105kb	CCAGCACGGTAGAGAAGTAGCTTGAGAATGACATGTTTTCCCAGTTTAAGCCAACAATGTAGTTCGTTCGCCTCGACCTTCA
Nanog-105kb	CCAGCACGGTAGAGAAGTAGCAGAGGTTTAGACCCTGGCTCTAAGGCCATTTGGGTTCAACGTTCGTTCGCCTCGACCTTCA
Nanog-105kb	CCAGCACGGTAGAGAAGTAGCCTGACACAAAGTAACACTACGAATTGCATAATGGTGCGAAGTTCGTTCGCCTCGACCTTCA
Nanog-105kb	CCAGCACGGTAGAGAAGTAGCACATGAACTCAGACACAAACAATATCTTCAAGCTGTAGTTGTTCGTTCGCCTCGACCTTCA
Nanog-105kb	CCAGCACGGTAGAGAAGTAGCACTCTAAAGGCCTGATACTGCTGCATGGAATTGCCAGTAAGTTCGTTCGCCTCGACCTTCA
Nanog-105kb	CCAGCACGGTAGAGAAGTAGCATCAAGTGTGATAACACACGGAGAGTGTGAAGCCTTAATGGTTCGTTCGCCTCGACCTTCA
Nanog-105kb	CCAGCACGGTAGAGAAGTAGCGACGTTGTATGTGTAATGTGGTTATATGTACAAGAATGTAGTTCGTTCGCCTCGACCTTCA
Nanog-105kb	CCAGCACGGTAGAGAAGTAGCTAAATGGCAGTAGGCATATATTTAGCCAGAAGACAAATGAGTTCGTTCGCCTCGACCTTCA
Nanog-105kb	CCAGCACGGTAGAGAAGTAGCTCTCTTTCTACAGGGAGTCATCAAACTGTCATCTTTTTGAGTTCGTTCGCCTCGACCTTCA
Nanog-105kb	CCAGCACGGTAGAGAAGTAGCAATTCAAATATCAAGTGAACAATTTCTTTTGTCTTATCATGTTCGTTCGCCTCGACCTTCA
Nanog-105kb	CCAGCACGGTAGAGAAGTAGCTATAATAGAACACAATTGGAGAAAAGTAAGCCAGAGGGTGGTTCGTTCGCCTCGACCTTCA
Nanog-105kb	CCAGCACGGTAGAGAAGTAGCATACCTAAGAGTTTGTACTGGAATAGCATGACTGGGGAGGGTTCGTTCGCCTCGACCTTCA
Nanog-105kb	CCAGCACGGTAGAGAAGTAGCAGAGATGGGCTAACCTGGTTCTATTTCCTGTCCCAGGATGGTTCGTTCGCCTCGACCTTCA
Nanog-105kb	CCAGCACGGTAGAGAAGTAGCGATTATTCTGTAAGAAGTAGAGGGATGTGCTGAGAGCCCAGTTCGTTCGCCTCGACCTTCA
Nanog-105kb	CCAGCACGGTAGAGAAGTAGCCTATCTCCCTGTGGCACTCAGGATAACATAGTCTATAGAAGTTCGTTCGCCTCGACCTTCA
Nanog-105kb	CCAGCACGGTAGAGAAGTAGCGTCACTTGACTTTAGCACAAAGGTAAAAAAAAATGACATTGTTCGTTCGCCTCGACCTTCA
Nanog-105kb	CCAGCACGGTAGAGAAGTAGCATGCTCATTTCTCTATAACAGACTCATTTATCTTTTTATAGTTCGTTCGCCTCGACCTTCA
Nanog-105kb	CCAGCACGGTAGAGAAGTAGCTCCTCGATCCAATCTTTCACTGACCTCCAGGATAAGAGTAGTTCGTTCGCCTCGACCTTCA
Nanog-105kb	CCAGCACGGTAGAGAAGTAGCCTTTAACTTCACGCCCGGCCCTATAACCCTTTATAAGCTGGTTCGTTCGCCTCGACCTTCA
Nanog-105kb	CCAGCACGGTAGAGAAGTAGCACTGGGAATACTTGTCTTAGGCGTAGACCACAGCACAATGGTTCGTTCGCCTCGACCTTCA
Nanog-105kb	CCAGCACGGTAGAGAAGTAGCAGGTGTGTGTGGCCCTTAGCGTGGACGCTGGCATCGCCAGGTTCGTTCGCCTCGACCTTCA
Nanog-105kb	CCAGCACGGTAGAGAAGTAGCCCCGGGACGGAGGGTCGGCGACCCGTGGGCTGCGGGGCTCGTTCGTTCGCCTCGACCTTCA
Nanog-105kb	CCAGCACGGTAGAGAAGTAGCGCCCCGACGCGCTCCGTCCGCCTGCCGGCTCCTGGCTGCCGTTCGTTCGCCTCGACCTTCA
Nanog-105kb	CCAGCACGGTAGAGAAGTAGCGACCGGTCGGAGCCTCAGAGGTGGCAGCGCGGGGAGCCCCGTTCGTTCGCCTCGACCTTCA
Nanog-105kb	CCAGCACGGTAGAGAAGTAGCGCTCCGGGAAGCGCGGCGGACGGGGGACGTGACCCGGGAGGTTCGTTCGCCTCGACCTTCA
Nanog-105kb	CCAGCACGGTAGAGAAGTAGCGCTGCCGCCCGGCAGCGGGTGACGGGAGCCCGGACCGCGGGTTCGTTCGCCTCGACCTTCA
Nanog-105kb	CCAGCACGGTAGAGAAGTAGCTCCGGGACCCTGCTGTCCAGGCCGGCCGGCCAGGCGGGCGGTTCGTTCGCCTCGACCTTCA
Nanog-105kb	CCAGCACGGTAGAGAAGTAGCAGCCGGAGTGCGAGGACCCCACCCTCGGGACACCCTGTGCGTTCGTTCGCCTCGACCTTCA
Nanog-105kb	CCAGCACGGTAGAGAAGTAGCGGACCTGCTCCCTCTCCCTTGGGAGGGAGGACCCTCCCTAGTTCGTTCGCCTCGACCTTCA
Nanog-105kb	CCAGCACGGTAGAGAAGTAGCCCCCGGACAGCCAGAAGAGATCGCCGCAGGGCACGCGGCTGTTCGTTCGCCTCGACCTTCA
Nanog-105kb	CCAGCACGGTAGAGAAGTAGCCCCTCCCACGGTGGCTCCAGCGGAGACCCCCAGAAGTCGGGTTCGTTCGCCTCGACCTTCA
Nanog-105kb	CCAGCACGGTAGAGAAGTAGCAGGGTAGTGAGACCTGAAGGACCCGGAGTGAGACCTCCCTGTTCGTTCGCCTCGACCTTCA
Nanog-105kb	CCAGCACGGTAGAGAAGTAGCCGCCTCAGCGCACTCCAGACAGTTTGGGACTTTTGAGGCAGTTCGTTCGCCTCGACCTTCA
Nanog-105kb	CCAGCACGGTAGAGAAGTAGCGAGAAAGGGAGCCATGCCTGTGGAGTAGGCACCCCGCATCGTTCGTTCGCCTCGACCTTCA
Nanog-105kb	CCAGCACGGTAGAGAAGTAGCACCCGGGACTCACCGCGGAGAGGCGTCCTGATACGCACAAGTTCGTTCGCCTCGACCTTCA
Nanog-105kb	CCAGCACGGTAGAGAAGTAGCCAGGACCCTCCAGGGAACCGCCAGGAATTGGTTCCAGTTTGTTCGTTCGCCTCGACCTTCA
Nanog-105kb	CCAGCACGGTAGAGAAGTAGCTGGAGAGTAGAAGACCTCGCCCCTCAACTTCCGTGCACCTGTTCGTTCGCCTCGACCTTCA
Nanog-105kb	CCAGCACGGTAGAGAAGTAGCACAGTGGACCGGGGCAGAGCCCCTCCACTCAGATCTCCAAGTTCGTTCGCCTCGACCTTCA
Nanog-105kb	CCAGCACGGTAGAGAAGTAGCGACAGAAAGAGCCCTCAGCCCCTGAAAGATCCAGTTTGGGGTTCGTTCGCCTCGACCTTCA
Nanog-105kb	CCAGCACGGTAGAGAAGTAGCGGGAGGGGGATTCCCCCAAAGGGGAGGAGACAACTCCTGGGTTCGTTCGCCTCGACCTTCA
Nanog-105kb	CCAGCACGGTAGAGAAGTAGCCCCTGCTCCAGCCTGGGAGGCTCCGCCAGGCACTGGAAGAGTTCGTTCGCCTCGACCTTCA
Nanog-105kb	CCAGCACGGTAGAGAAGTAGCCACTGAGGATGCCACCTGTCACCTGCCTCTGAAGAGGGGAGTTCGTTCGCCTCGACCTTCA
Nanog-105kb	CCAGCACGGTAGAGAAGTAGCCCCTGCAACCTCAAACTTCTGTACCAGGTGGTTTCCTCCAGTTCGTTCGCCTCGACCTTCA
Nanog-105kb	CCAGCACGGTAGAGAAGTAGCGGCGGGGGGAGCCTTGGAGACAGGTTAGTGCTTTCCGTTCGTTCGTTCGCCTCGACCTTCA
Nanog-105kb	CCAGCACGGTAGAGAAGTAGCTAGTCTTTAGACACCAGGAGGTGTGGGGAGCGGAAATGGTGTTCGTTCGCCTCGACCTTCA
Nanog-105kb	CCAGCACGGTAGAGAAGTAGCAGCTTAGGGTTCATTCGAAGGGAAGAAGAAAGACCCCTGGGTTCGTTCGCCTCGACCTTCA
Nanog-45kb	CCAGCACGGTAGAGAAGTAGCTTGCATACCTGACTAGTAAGCTGAACTTATATCAATGTATGCGGCTAAATCTATCGCCTTG
Nanog-45kb	CCAGCACGGTAGAGAAGTAGCATTTAAGATCTTTATTCTATTTACATTATTTGTGTTGGGTGCGGCTAAATCTATCGCCTTG
Nanog-45kb	CCAGCACGGTAGAGAAGTAGCGTGTGTTGTGTGCCCGGGTCCAGCCTCAACATGAGTTGGGGCGGCTAAATCTATCGCCTTG
Nanog-45kb	CCAGCACGGTAGAGAAGTAGCACAAGTGAGATACATGCTGACAGGCTTGTTCCTTTTTTTCGCGGCTAAATCTATCGCCTTG
Nanog-45kb	CCAGCACGGTAGAGAAGTAGCTGAGAGCTTTCTAAACTCAGCAGTCAGAAATGCTCACGCAGCGGCTAAATCTATCGCCTTG
Nanog-45kb	CCAGCACGGTAGAGAAGTAGCTTGGGTTTCAAAGTTCATAGGAGGTTTGGGCAAATGCTTCGCGGCTAAATCTATCGCCTTG
Nanog-45kb	CCAGCACGGTAGAGAAGTAGCTATTTTGCTGTGCCAACATTTTCTCGTGATACAGAGTAGAGCGGCTAAATCTATCGCCTTG
Nanog-45kb	CCAGCACGGTAGAGAAGTAGCCCACCAGTCTCCCGTGAGGTTGGGGACAGCAGTATTGTGGGCGGCTAAATCTATCGCCTTG
Nanog-45kb	CCAGCACGGTAGAGAAGTAGCACAAAGTCAGGATCTTTCAGACTTGTGTGAGACAGTATGGGCGGCTAAATCTATCGCCTTG
Nanog-45kb	CCAGCACGGTAGAGAAGTAGCTCTTTGGATCTCCAAATCCAGGTCAAACATCCAGGACCCCGCGGCTAAATCTATCGCCTTG
Nanog-45kb	CCAGCACGGTAGAGAAGTAGCCTCTCTGTCTATAAAAACATCCTCCCCTAACCTGTATGGAGCGGCTAAATCTATCGCCTTG
Nanog-45kb	CCAGCACGGTAGAGAAGTAGCATTCCTAGGGGGCTGGCACCGTCGCCCCTGAACCCAAGGAGCGGCTAAATCTATCGCCTTG
Nanog-45kb	CCAGCACGGTAGAGAAGTAGCCTGCCCGCGGCTCTAGGTTCTTTTCATTTCCACCTCGAGTGCGGCTAAATCTATCGCCTTG
Nanog-45kb	CCAGCACGGTAGAGAAGTAGCTGAGGTGCTTGCACCCAAGAAGCAGACCTTGGGACCTCTCGCGGCTAAATCTATCGCCTTG
Nanog-45kb	CCAGCACGGTAGAGAAGTAGCTACTCACACTGGGGCCCACAGGAGGCCACTGCCTTGTGCTGCGGCTAAATCTATCGCCTTG
Nanog-45kb	CCAGCACGGTAGAGAAGTAGCGAAGCATGGTACCCCCGGCAGAGTTGTCTTTCTTGTCATCGCGGCTAAATCTATCGCCTTG
Nanog-45kb	CCAGCACGGTAGAGAAGTAGCGGGTCTCAGGCATCTTGAGCTTAACTTGAGGTATCTCCAAGCGGCTAAATCTATCGCCTTG
Nanog-45kb	CCAGCACGGTAGAGAAGTAGCACTGTGACTCTGCCACTGTATTGGATTATACAGATTTAAAGCGGCTAAATCTATCGCCTTG
Nanog-45kb	CCAGCACGGTAGAGAAGTAGCTCCGTAGTAATTTTTATTGGCTTCAGTTTAAGTTACATGAGCGGCTAAATCTATCGCCTTG
Nanog-45kb	CCAGCACGGTAGAGAAGTAGCTGTTTGTTATCAGGCAATTCATTATAGCAGTATAGGTGTGGCGGCTAAATCTATCGCCTTG
Nanog-45kb	CCAGCACGGTAGAGAAGTAGCCTTAAAGCGTGGCAGAGGCCACAGAGGAGCTAGTGGTAGTGCGGCTAAATCTATCGCCTTG
Nanog-45kb	CCAGCACGGTAGAGAAGTAGCGGAAAGCTGGTAGCACATGGGTCGTAGATGTTGAACAATGGCGGCTAAATCTATCGCCTTG
Nanog-45kb	CCAGCACGGTAGAGAAGTAGCGAAGGTGGAAACCATGGGAGAGAAAATGTACATTTGGCTTGCGGCTAAATCTATCGCCTTG
Nanog-45kb	CCAGCACGGTAGAGAAGTAGCATGGAAGGAGGTGCCAGTCACAGATAATGAAGACAAGGCAGCGGCTAAATCTATCGCCTTG
Nanog-45kb	CCAGCACGGTAGAGAAGTAGCGGACAGATGTCTTTTCACTCAGCTGATTCTCTCCCTCGGTGCGGCTAAATCTATCGCCTTG
Nanog-45kb	CCAGCACGGTAGAGAAGTAGCAGAATCCCTTAATTAAGCACTGCGCTAAGAGAATCAGCACGCGGCTAAATCTATCGCCTTG
Nanog-45kb	CCAGCACGGTAGAGAAGTAGCTGGATAGCGTCAGCTCAGGCTGGCCCGCTCTCCTGTATCAGCGGCTAAATCTATCGCCTTG
Nanog-45kb	CCAGCACGGTAGAGAAGTAGCTACTGTTGGAGGACTGCAGAATTAGCCTTGAAAAATAAAAGCGGCTAAATCTATCGCCTTG
Nanog-45kb	CCAGCACGGTAGAGAAGTAGCGGATTGCAGAAGGGCTTATATGGGCACTGTGGGTGTTGTAGCGGCTAAATCTATCGCCTTG
Nanog-45kb	CCAGCACGGTAGAGAAGTAGCGCCACTTAAGGAACTGGGTCCTTCCATTGGACACGTGTCAGCGGCTAAATCTATCGCCTTG
Nanog-45kb	CCAGCACGGTAGAGAAGTAGCATTCAACTAGCCAAGAATCATCTTGCCTAACCTGACTCAAGCGGCTAAATCTATCGCCTTG
Nanog-45kb	CCAGCACGGTAGAGAAGTAGCCTTTAAACTTGACTTTAACTGACAGCTGTGGTCGATAGACGCGGCTAAATCTATCGCCTTG
Nanog-45kb	CCAGCACGGTAGAGAAGTAGCCAGGATCTGAGAGTTCAGGGCCCAAGACAAAGCCAACAAGGCGGCTAAATCTATCGCCTTG
Nanog-45kb	CCAGCACGGTAGAGAAGTAGCGAAGAAAAAAGGCAGAAGACATTTTAGAGGCAGGCTGAGAGCGGCTAAATCTATCGCCTTG
Nanog-45kb	CCAGCACGGTAGAGAAGTAGCACTCGGGTGTATTTTCTAGCATAGTCCAGCAGGTGGCAGGGCGGCTAAATCTATCGCCTTG
Nanog-45kb	CCAGCACGGTAGAGAAGTAGCAGATCAAGGATGAGCTGAAAGGTTCTGCTTGGATTTGTGAGCGGCTAAATCTATCGCCTTG
Nanog-45kb	CCAGCACGGTAGAGAAGTAGCAGAAGGGCTTGCTTTCATCACCTAAGTATTAGGATGCAAAGCGGCTAAATCTATCGCCTTG
Nanog-45kb	CCAGCACGGTAGAGAAGTAGCTAGAGAAGGTGCTACGTACCCACCAAACATGGCCCCCATAGCGGCTAAATCTATCGCCTTG
Nanog-45kb	CCAGCACGGTAGAGAAGTAGCAATCATTACTTTATAGGTATTTACCTTGGTAGGAGCTTGAGCGGCTAAATCTATCGCCTTG
Nanog-45kb	CCAGCACGGTAGAGAAGTAGCTAAAACTGGGCCCGTGGAACGTGAGCAGTGTGTGTCTACCGCGGCTAAATCTATCGCCTTG
Nanog-45kb	CCAGCACGGTAGAGAAGTAGCAACAGATGGAAGCACTGAATGCATCGTAGAGGTCTGTGACGCGGCTAAATCTATCGCCTTG
Nanog-45kb	CCAGCACGGTAGAGAAGTAGCGCCACCTTCACCTCCATGTAGGCAACAGGGCCTGATGGTTGCGGCTAAATCTATCGCCTTG
Nanog-45kb	CCAGCACGGTAGAGAAGTAGCTTGGAGGGATGAGGTCCCTGGGGCCCTATTCCTTGGCAATGCGGCTAAATCTATCGCCTTG
Nanog-45kb	CCAGCACGGTAGAGAAGTAGCCAAAGGGCTTTCCTGCCTCAATCTTGCCAGTTTGTGGTAAGCGGCTAAATCTATCGCCTTG
Nanog-45kb	CCAGCACGGTAGAGAAGTAGCATATTTTCTGGAGCTTGTCCCAACTATCCTGTGCTCTCTAGCGGCTAAATCTATCGCCTTG
Nanog-45kb	CCAGCACGGTAGAGAAGTAGCTCCTGCAACACTACCTGGAAAGGACAGGTGATAGATAGCAGCGGCTAAATCTATCGCCTTG
Nanog-45kb	CCAGCACGGTAGAGAAGTAGCAGTGCGAGGTGGGTCAGAAGGCCCCCTACTGGGAGATGACGCGGCTAAATCTATCGCCTTG
Nanog-45kb	CCAGCACGGTAGAGAAGTAGCCCCCAGCCCGTGGCACAGGAGGGTGGAGCTAAGTGGATGAGCGGCTAAATCTATCGCCTTG
Nanog-45kb	CCAGCACGGTAGAGAAGTAGCTAAAGAGTACACAGACCAAGGCACTAAAACTGCAAGGAGCGCGGCTAAATCTATCGCCTTG
Nanog-45kb	CCAGCACGGTAGAGAAGTAGCATGGCTGGGGTGAATGCAGAGGTGACCACGGAGAGGGTACGCGGCTAAATCTATCGCCTTG
Nanog-45kb	CCAGCACGGTAGAGAAGTAGCGAAGAAGAGACTGGCTGAGGAGCACAGTTTCCAGTGGCCTGCGGCTAAATCTATCGCCTTG
Nanog-45kb	CCAGCACGGTAGAGAAGTAGCTAGGGCCATCATGCTCAGAGACTCCACAAAGCTCTAGGATGCGGCTAAATCTATCGCCTTG
Nanog-45kb	CCAGCACGGTAGAGAAGTAGCCCTGACTTTGCTGATGAAGAAACCAATGGTGTCTTTGCTTGCGGCTAAATCTATCGCCTTG
Nanog-45kb	CCAGCACGGTAGAGAAGTAGCATTGGCCATGCTCACCCACCCAGGCCCATACAGCTTCAACGCGGCTAAATCTATCGCCTTG
Nanog-45kb	CCAGCACGGTAGAGAAGTAGCCAAGTTCCCATGTGGGGAGCATTCCCTGTGGGAGCTCTTTGCGGCTAAATCTATCGCCTTG
Nanog-45kb	CCAGCACGGTAGAGAAGTAGCTGGAAGCTGAGACTGTGACAGCCTGGACACACATCGCAGCGCGGCTAAATCTATCGCCTTG
Nanog-45kb	CCAGCACGGTAGAGAAGTAGCCCTCCCCCGTCCTTAGGAGAAAGAGAACACATTCCACAGAGCGGCTAAATCTATCGCCTTG
Nanog-45kb	CCAGCACGGTAGAGAAGTAGCCAAAGAGAAAAGAAGGGCAGAGAGCCCTGGGTCCAGCCCCGCGGCTAAATCTATCGCCTTG
Nanog-45kb	CCAGCACGGTAGAGAAGTAGCTCAGGCTGCTCCACCTTCACCCTCCCAGTTTACACAAGACGCGGCTAAATCTATCGCCTTG
Nanog-45kb	CCAGCACGGTAGAGAAGTAGCAAACATCCTGGGTTTAGATACCAGCAAGACGTCTATGAATGCGGCTAAATCTATCGCCTTG
Nanog-45kb	CCAGCACGGTAGAGAAGTAGCAAGCATTTGCCACAACCATCTAAGTTCAATTCTCTCTTTAGCGGCTAAATCTATCGCCTTG
Nanog-45kb	CCAGCACGGTAGAGAAGTAGCAAAACTCCAGTCGTGGGCTAAACTGTCTGGAGCAGGTTCTGCGGCTAAATCTATCGCCTTG
Nanog-45kb	CCAGCACGGTAGAGAAGTAGCCTCTTACTGTCCAAGATTTCTCAATGCTCGTGGGTCTGGAGCGGCTAAATCTATCGCCTTG
Nanog-45kb	CCAGCACGGTAGAGAAGTAGCAAAGAGTTCTGCCTACTGTGTTCACGGACAGGTGCCAGCCGCGGCTAAATCTATCGCCTTG
Nanog-45kb	CCAGCACGGTAGAGAAGTAGCGTGACCCAGAGCAATGTAGGCCCATTCCCTTTCAGTTGTCGCGGCTAAATCTATCGCCTTG
Nanog-45kb	CCAGCACGGTAGAGAAGTAGCCCGAAACCTAGCACTGCCCTGGGGCTGCCTGCTCAGCACCGCGGCTAAATCTATCGCCTTG
Nanog-45kb	CCAGCACGGTAGAGAAGTAGCCACCTCTCTCCCCTGGAGCCCATCTCAGTCTGCCAGCGATGCGGCTAAATCTATCGCCTTG
Nanog-45kb	CCAGCACGGTAGAGAAGTAGCAAGAAGGCTGGCCGCTCCCTGGATAGCGATGAATCCTTCAGCGGCTAAATCTATCGCCTTG
Nanog-45kb	CCAGCACGGTAGAGAAGTAGCCTACTGTCCAGGAAGTGAACCGGCTTCAGACTGAGACCAAGCGGCTAAATCTATCGCCTTG
Nanog-45kb	CCAGCACGGTAGAGAAGTAGCTGCCACTCCCAAGGTGAACTGGGCAGGAGGCCAAGCGCCTGCGGCTAAATCTATCGCCTTG
Nanog-45kb	CCAGCACGGTAGAGAAGTAGCTCCGCTCCGCACCACCCACCCATCCCCCTTGCAGCTGGGCGCGGCTAAATCTATCGCCTTG
Nanog-45kb	CCAGCACGGTAGAGAAGTAGCCTTTGATGCTGCTGCTGAGAGTCTATAGCGGGTGGTGATAGCGGCTAAATCTATCGCCTTG
Nanog-45kb	CCAGCACGGTAGAGAAGTAGCCCGGTGCACCTCGCGGCCTCCCGAATTCAGCTTCTGGAGAGCGGCTAAATCTATCGCCTTG
Nanog-45kb	CCAGCACGGTAGAGAAGTAGCATCCACTCGCTAGAAACAAGGGCGCTTTCCCCAGGAGGTCGCGGCTAAATCTATCGCCTTG
Nanog-45kb	CCAGCACGGTAGAGAAGTAGCAACTGTCCTTACTCACAGTTCATTCCAAGCCCTAACACAGGCGGCTAAATCTATCGCCTTG
Nanog-45kb	CCAGCACGGTAGAGAAGTAGCCTAATAAACCAGTCTGCTCTTCACCTCCCAGAAGAGAAAAGCGGCTAAATCTATCGCCTTG
Nanog-45kb	CCAGCACGGTAGAGAAGTAGCCCTTCCTAGCCCAAGGGTGGGAATGTTAAGGCTGGGGGATGCGGCTAAATCTATCGCCTTG
Nanog-45kb	CCAGCACGGTAGAGAAGTAGCCAGCGCATTTGCTGTGGAGTACTGTTCCTAAAAAGCCGTGGCGGCTAAATCTATCGCCTTG
Nanog-45kb	CCAGCACGGTAGAGAAGTAGCAAACCTCACACAGATGGGTGACTGGGCTCTCCTAGGTCCCGCGGCTAAATCTATCGCCTTG
Nanog-45kb	CCAGCACGGTAGAGAAGTAGCCTGCTGGCTTTTTTTCCTCTGACACCTCTGGGTCTTGCAAGCGGCTAAATCTATCGCCTTG
Nanog-45kb	CCAGCACGGTAGAGAAGTAGCCGGGTGCTCCACATATACCGGGGATCCGCTGTGACACCCCGCGGCTAAATCTATCGCCTTG
Nanog-45kb	CCAGCACGGTAGAGAAGTAGCCCACCACCACCTGTGACCGTGTTAGTGACTGAATTTACCTGCGGCTAAATCTATCGCCTTG
Nanog-45kb	CCAGCACGGTAGAGAAGTAGCCATAGATTTGGAATTAACCGTACAGCTGGCATGGCAGTGTGCGGCTAAATCTATCGCCTTG
Nanog-45kb	CCAGCACGGTAGAGAAGTAGCGGGCAGACAAGGAGTCGGGGAGATGTGAGATCTTCAAGGTGCGGCTAAATCTATCGCCTTG
Nanog-45kb	CCAGCACGGTAGAGAAGTAGCATTAGCAAGAGGAAGGTCAGACTTTCAAACTGAGACCTTTGCGGCTAAATCTATCGCCTTG
Nanog-45kb	CCAGCACGGTAGAGAAGTAGCGCAAGCAACCCTTCAACTGTGAGTTGCTAGTTAGTTAAAAGCGGCTAAATCTATCGCCTTG
Nanog-45kb	CCAGCACGGTAGAGAAGTAGCGAACCCAAAGGGCAACTGGGGCCTTAAAGTGGCCACAAAGGCGGCTAAATCTATCGCCTTG
Nanog-45kb	CCAGCACGGTAGAGAAGTAGCAAAGGGCAAACTGGCGACAGTAAACATAATTAGCTGACCCGCGGCTAAATCTATCGCCTTG
Nanog-45kb	CCAGCACGGTAGAGAAGTAGCCCTGGCCCAAAGCTAACACAAACTTAAAGGAAATAAAGTCGCGGCTAAATCTATCGCCTTG
Nanog-45kb	CCAGCACGGTAGAGAAGTAGCTCGGCAATCTGCTATCTCAAAGGCCCCTCCTGAGTTGGGGGCGGCTAAATCTATCGCCTTG
Nanog-45kb	CCAGCACGGTAGAGAAGTAGCAGCCTTAACTCCTGCAAAGTTAAGCCCACAGTACTTGAATGCGGCTAAATCTATCGCCTTG
Nanog-45kb	CCAGCACGGTAGAGAAGTAGCAGTTAATTATTTCTTCCTTTGTTGGCTCGAGGAGACGGAGGCGGCTAAATCTATCGCCTTG
Nanog-45kb	CCAGCACGGTAGAGAAGTAGCCAGCAGGACAGGTGTCATGTCCTCCTCAGCAAAAGCTTCAGCGGCTAAATCTATCGCCTTG
Nanog-45kb	CCAGCACGGTAGAGAAGTAGCGCAGAGACCGGAGGAAACTGGTTTTCCATCTTCCCGGGCTGCGGCTAAATCTATCGCCTTG
Nanog-45kb	CCAGCACGGTAGAGAAGTAGCGCAGCCTTGTGCTTCGCGTGTGCTGTTGGAGCGATTTCGTGCGGCTAAATCTATCGCCTTG
Nanog-45kb	CCAGCACGGTAGAGAAGTAGCAAAGCCCCTTTAGCCTTTCTTCTGGACTCTTTGGGTTTTTGCGGCTAAATCTATCGCCTTG
Nanog-45kb	CCAGCACGGTAGAGAAGTAGCCTTATGTCACCTCACCTGAGGACCCAGTTTGATCATTCAGGCGGCTAAATCTATCGCCTTG
Nanog-45kb	CCAGCACGGTAGAGAAGTAGCCAGGTCTGTCTCCATGCTCAGCCTCACGGCTCTTCACTGCGCGGCTAAATCTATCGCCTTG
Nanog-45kb	CCAGCACGGTAGAGAAGTAGCTGTACAGCCTACACCCCAGCCCGCCCACACATCTGCACCCGCGGCTAAATCTATCGCCTTG
Nanog-45kb	CCAGCACGGTAGAGAAGTAGCGCCTTGTAAACATCTGGCATAAGAACATCAAATGTTTCATGCGGCTAAATCTATCGCCTTG
Nanog-45kb	CCAGCACGGTAGAGAAGTAGCACTTGAGTCCAGCTACAGCATCTCAACCTTGAAGGGACAGGCGGCTAAATCTATCGCCTTG
Nanog-45kb	CCAGCACGGTAGAGAAGTAGCACTTAAAGGGTCTTACTGCCCAGATACTTTTAAAAAATTGGCGGCTAAATCTATCGCCTTG
Nanog-45kb	CCAGCACGGTAGAGAAGTAGCGCTTGCAACCATCCTATCACCAGGAATGAACTGCAGAGTGGCGGCTAAATCTATCGCCTTG
Nanog-45kb	CCAGCACGGTAGAGAAGTAGCTTCCCATTTTCCAAGAGTGGCAACAGGATAGATATTGGTGGCGGCTAAATCTATCGCCTTG
Nanog-45kb	CCAGCACGGTAGAGAAGTAGCTGAGGTTGGAAGACAGGCCTGATTTCCTCATCTGACCAGGGCGGCTAAATCTATCGCCTTG
Nanog-45kb	CCAGCACGGTAGAGAAGTAGCAGCACTCAGACAGAGGTGTGACTTACAGAACCCCATGTCTGCGGCTAAATCTATCGCCTTG
Nanog-45kb	CCAGCACGGTAGAGAAGTAGCTGTGGTGTCCAATTCTGTTCTCATGCATTTGCAAATGTGAGCGGCTAAATCTATCGCCTTG
Nanog-45kb	CCAGCACGGTAGAGAAGTAGCGTGAGGAGCCAGTGCAGGAGGAGCAGGCAGAGAGCTGAGAGCGGCTAAATCTATCGCCTTG
Nanog-45kb	CCAGCACGGTAGAGAAGTAGCGCCGGAAGGGCCTGGGTACCATTTACCCAGGCACATAAGTGCGGCTAAATCTATCGCCTTG
Nanog-45kb	CCAGCACGGTAGAGAAGTAGCGAGGCCGGAAGGAGACATCGCAAGCATCTTAGAGTGCAGTGCGGCTAAATCTATCGCCTTG
Nanog-45kb	CCAGCACGGTAGAGAAGTAGCTTTGGTCTTGAATTTCTCACTTCTCTGGGACTGTATCCTTGCGGCTAAATCTATCGCCTTG
Nanog-45kb	CCAGCACGGTAGAGAAGTAGCTCCGAACTTCCATATTGATTTCACAATTCTTCTGGGAGTAGCGGCTAAATCTATCGCCTTG
Nanog-45kb	CCAGCACGGTAGAGAAGTAGCTCTCTACTTCTCCCAAGGTCATCTATCCCTGAGTGCCCACGCGGCTAAATCTATCGCCTTG
Nanog-45kb	CCAGCACGGTAGAGAAGTAGCTCTCACTTCTCTGCCCTCTACCGAATTCTCTCTGCTTATCGCGGCTAAATCTATCGCCTTG
Nanog-45kb	CCAGCACGGTAGAGAAGTAGCTTCTGTTGGATTTCTGTGCAGTTAAACACTCAGTGGATTTGCGGCTAAATCTATCGCCTTG
Nanog-45kb	CCAGCACGGTAGAGAAGTAGCTCTGAACTACGGAACCCAGAAGACTCTAAGGAAATCTTCTGCGGCTAAATCTATCGCCTTG
Nanog-45kb	CCAGCACGGTAGAGAAGTAGCCCCTTAGTTTATTTTTTGTTAGAGTCCTTATAAAATATCAGCGGCTAAATCTATCGCCTTG
Nanog-45kb	CCAGCACGGTAGAGAAGTAGCCTTGGATTTAATAACCATGTTTATTTAGAAGACAGAGAGTGCGGCTAAATCTATCGCCTTG
Nanog-45kb	CCAGCACGGTAGAGAAGTAGCCAAAACGTCTGACAGCATCAAGGACAGAAAGGGTGAACACGCGGCTAAATCTATCGCCTTG
Nanog-45kb	CCAGCACGGTAGAGAAGTAGCATGGTCACACCCTGCCAGATGGAAAGCGTCCAAATCTGTCGCGGCTAAATCTATCGCCTTG
Nanog-45kb	CCAGCACGGTAGAGAAGTAGCCATGGATTGGGCTTTGGCCAGAGACATTGTACAGTCCTCCGCGGCTAAATCTATCGCCTTG
Nanog-45kb	CCAGCACGGTAGAGAAGTAGCGGTGAGCGAGGGTCCTGATCACAAAGCATCCCGGGGTTGGGCGGCTAAATCTATCGCCTTG
Nanog-45kb	CCAGCACGGTAGAGAAGTAGCGATGTCATGGGGAAGCTTCCTGCTTATCAGAAGTTTGAGGGCGGCTAAATCTATCGCCTTG
Nanog-45kb	CCAGCACGGTAGAGAAGTAGCTCTTCCAGACACACTGTCCCCAGGCTCTGGATCTTTTCGTGCGGCTAAATCTATCGCCTTG
Nanog-45kb	CCAGCACGGTAGAGAAGTAGCACTAACCTCGGGCAGCGAGATGTGTCCAGAGTTATACCTTGCGGCTAAATCTATCGCCTTG
Nanog-45kb	CCAGCACGGTAGAGAAGTAGCCTAGACAGAGCTCATTAGAGCCTCTGCTGATCCCACGGATGCGGCTAAATCTATCGCCTTG
Nanog-45kb	CCAGCACGGTAGAGAAGTAGCTTAGGTTGAAGAATGACAGGAGGAGAACAATCTGGGAGATGCGGCTAAATCTATCGCCTTG
Nanog-45kb	CCAGCACGGTAGAGAAGTAGCATTCAATACTCCATTTCTCTCCCATGAGTCCCCTAACACCGCGGCTAAATCTATCGCCTTG
Nanog-45kb	CCAGCACGGTAGAGAAGTAGCGAAGCTGTGCAGTTCACTATATGATGCAGTAGCACTGAAAGCGGCTAAATCTATCGCCTTG
Nanog-45kb	CCAGCACGGTAGAGAAGTAGCCAGATCTGTACAAAATGGGGGAATTGTATATAAACTGCCTGCGGCTAAATCTATCGCCTTG
Nanog-45kb	CCAGCACGGTAGAGAAGTAGCCTAAAGGTGACTTCTATGTCTCACATGACTTCTGGACTTTGCGGCTAAATCTATCGCCTTG
Nanog-45kb	CCAGCACGGTAGAGAAGTAGCGTGATCAGCTGACCAATATGGTTTCTTTTATCTGTAAGTCGCGGCTAAATCTATCGCCTTG
Nanog-45kb	CCAGCACGGTAGAGAAGTAGCCCTTCTGTTAGATTATGCCCTCGCTAGCAATGCTCTGAATGCGGCTAAATCTATCGCCTTG
Nanog-45kb	CCAGCACGGTAGAGAAGTAGCTCTGAGATGCTCTTTCCAGCCCACACAGTTCTCAGATGACGCGGCTAAATCTATCGCCTTG
Nanog-45kb	CCAGCACGGTAGAGAAGTAGCCCCCGTGAACCCTGTGAACTATGGTATTGCTCTGTGAGAAGCGGCTAAATCTATCGCCTTG
Nanog-45kb	CCAGCACGGTAGAGAAGTAGCCAACAGAACGCCAGCTGCAAGCCAAGCCTTATAACAGGAAGCGGCTAAATCTATCGCCTTG
Nanog-45kb	CCAGCACGGTAGAGAAGTAGCCCCCATGCGTGTACCCTGTGATGGAGCCTTTGGCTGTTAAGCGGCTAAATCTATCGCCTTG
Nanog-45kb	CCAGCACGGTAGAGAAGTAGCCATCCCAAGTGCTTGTCCAGTTCCTCCACATGGGCTGAACGCGGCTAAATCTATCGCCTTG
Nanog-45kb	CCAGCACGGTAGAGAAGTAGCTCAAATGACCTCTCCCCTCCTGATCCCACAAGAGCCGGAAGCGGCTAAATCTATCGCCTTG
Nanog-45kb	CCAGCACGGTAGAGAAGTAGCCAGAGCACCTAAAAACATGCTTGCCCTTCACCCGCAGCCCGCGGCTAAATCTATCGCCTTG
Nanog-45kb	CCAGCACGGTAGAGAAGTAGCAGGTGCCGGAAGAGAAAAAGGCAGCTGCCGGTGTGCAACCGCGGCTAAATCTATCGCCTTG
Nanog-45kb	CCAGCACGGTAGAGAAGTAGCTGCCAGCATCACACGGAAGTGGCTCCCAAACAAAGAACAAGCGGCTAAATCTATCGCCTTG
Nanog-45kb	CCAGCACGGTAGAGAAGTAGCAAGTCCGCTGAGCCCACAACTGTGGGTGCCCCTGAAGAAGGCGGCTAAATCTATCGCCTTG
Nanog-45kb	CCAGCACGGTAGAGAAGTAGCCATCACGCCCACCTCCGCTGCCCGTAATTGCTTCCACAGGGCGGCTAAATCTATCGCCTTG
Nanog-45kb	CCAGCACGGTAGAGAAGTAGCTTCAAGTGTTTGCTTATGCACGTGTCAGGATGCCTGTTGAGCGGCTAAATCTATCGCCTTG
Nanog-45kb	CCAGCACGGTAGAGAAGTAGCTCCTGGAAGCACTCAGGACCTCTTGGAGTACAGCAGAACTGCGGCTAAATCTATCGCCTTG
Nanog-45kb	CCAGCACGGTAGAGAAGTAGCGTACTTGGTAGAAGAGGATGAGGGGGATGCCTATGGCAGCGCGGCTAAATCTATCGCCTTG
Nanog-45kb	CCAGCACGGTAGAGAAGTAGCATGGTTGCCTATAGCAACAGCGGTTCCAGCTGGAGCTAGAGCGGCTAAATCTATCGCCTTG
Nanog-45kb	CCAGCACGGTAGAGAAGTAGCGATGCTAACAGAGCTGGCTAGCCTCCTGCCTCTTTCCTTCGCGGCTAAATCTATCGCCTTG
Nanog-45kb	CCAGCACGGTAGAGAAGTAGCCACACTACCCAAACAAAAGCCAGGACAAGAAGAGATATCTGCGGCTAAATCTATCGCCTTG
Nanog-45kb	CCAGCACGGTAGAGAAGTAGCGGCCTTCCACTGCAGCAGAACACATTCCAAGTCCCTAGTGGCGGCTAAATCTATCGCCTTG
Nanog-45kb	CCAGCACGGTAGAGAAGTAGCTGTCAGTATTAAGGTGAGGCCTCAACCTCAGTCTGCTACCGCGGCTAAATCTATCGCCTTG
Nanog-45kb	CCAGCACGGTAGAGAAGTAGCGATGAGCAGCAGAGGCTAAACTGCTTTCTCTGCTTAGGATGCGGCTAAATCTATCGCCTTG
Nanog-45kb	CCAGCACGGTAGAGAAGTAGCTTCAAGGAGGCTGACATAGCTGAAGAAAACACAACTTTATGCGGCTAAATCTATCGCCTTG
Nanog-45kb	CCAGCACGGTAGAGAAGTAGCTGTGGGCCACTCCATACTCAGTCTCCAACCATCAGCTACAGCGGCTAAATCTATCGCCTTG
Nanog-45kb	CCAGCACGGTAGAGAAGTAGCCACTGCTTTGGTTTCTACCCTGGAAACAGGACTCTGGTGAGCGGCTAAATCTATCGCCTTG
Nanog-45kb	CCAGCACGGTAGAGAAGTAGCCTGGGTCAAAGTAGGAATGGATCAGGGTAGATGTGTAAGAGCGGCTAAATCTATCGCCTTG
Nanog-45kb	CCAGCACGGTAGAGAAGTAGCTGGGGAAACAGGGTTTGCTCTGGCCCAGGGGTTCAGGTGAGCGGCTAAATCTATCGCCTTG
Nanog-45kb	CCAGCACGGTAGAGAAGTAGCGGGACCCCAGTCTGGAGAATGGGTGCCACTCGCATACTCCGCGGCTAAATCTATCGCCTTG
Nanog-45kb	CCAGCACGGTAGAGAAGTAGCTTGCCATGATACTCTGCCTCAGCTCAGGTCCAGTGTAATGGCGGCTAAATCTATCGCCTTG
Nanog-45kb	CCAGCACGGTAGAGAAGTAGCCTTTCCAATCATTTTTCTTGAGCACTTGTCACCGGGACAAGCGGCTAAATCTATCGCCTTG
Nanog-45kb	CCAGCACGGTAGAGAAGTAGCTGGCTCATTGACTCGGATTTTACATTGTTGAAATCTTTTCGCGGCTAAATCTATCGCCTTG
Nanog-45kb	CCAGCACGGTAGAGAAGTAGCATTCTATGGTTTAGCACTTAAACATCAAAACCTTTCCCAGGCGGCTAAATCTATCGCCTTG
Nanog-45kb	CCAGCACGGTAGAGAAGTAGCCGTCACACTTCAATGCCATTGAGGAAGGTGTCTGTAACGCGCGGCTAAATCTATCGCCTTG
Nanog-45kb	CCAGCACGGTAGAGAAGTAGCTGTGTGTGTTGTTAGTTAAACACATCATAAGATGAAGGAAGCGGCTAAATCTATCGCCTTG
Nanog-45kb	CCAGCACGGTAGAGAAGTAGCCTGGGAGTGTCCTTAACACAGCAGCGAGCAGCAAAAGCTAGCGGCTAAATCTATCGCCTTG
Nanog-45kb	CCAGCACGGTAGAGAAGTAGCTTCTCCTCAAGCCTGGAGGAGTCTGGTCCGACAGTCCACCGCGGCTAAATCTATCGCCTTG
Nanog-45kb	CCAGCACGGTAGAGAAGTAGCCAGGGGGCGTTATTTCCCAGCCCTCGTGAAGCGTTGAACTGCGGCTAAATCTATCGCCTTG
Nanog-45kb	CCAGCACGGTAGAGAAGTAGCCCTGGTGAGAAGGGTGATGTGCAGTTCCTTGTCTCAGCAGGCGGCTAAATCTATCGCCTTG
Nanog-45kb	CCAGCACGGTAGAGAAGTAGCGATGGAGCCATAGGGACGAGAACAAGTTCCTAGGTGAAGGGCGGCTAAATCTATCGCCTTG
Nanog-45kb	CCAGCACGGTAGAGAAGTAGCGGAGTGGGGGGAGACGAAGCGGAAGAAGCTGAAGTGCATCGCGGCTAAATCTATCGCCTTG
Nanog-45kb	CCAGCACGGTAGAGAAGTAGCGGTCGGTCAAATTTTTCTTATTGATGAAAAAGATGATTAAGCGGCTAAATCTATCGCCTTG
Nanog-45kb	CCAGCACGGTAGAGAAGTAGCCCCACCCCCAGCTCCCATCTCATCTGTTGCTACATTTACTGCGGCTAAATCTATCGCCTTG
Nanog-45kb	CCAGCACGGTAGAGAAGTAGCAGCCCGAGCTAGTGTGAAACCCTGCCACAGGGGGGTGGGGGCGGCTAAATCTATCGCCTTG
Nanog-45kb	CCAGCACGGTAGAGAAGTAGCAAAAAACAGCTTTCCGGTTTTTTGCCACGCGCAACCTCACGCGGCTAAATCTATCGCCTTG
Nanog-45kb	CCAGCACGGTAGAGAAGTAGCTTATTTATCTCTTCTAACCCTAGTACCAGAGAAGCCGTTTGCGGCTAAATCTATCGCCTTG
Nanog-45kb	CCAGCACGGTAGAGAAGTAGCGTGGTCAATCAGGATAAAGGAACATTGTGGGAATCAGAGTGCGGCTAAATCTATCGCCTTG
Nanog-45kb	CCAGCACGGTAGAGAAGTAGCCAAACAGGCCTAGCTGAGAAAGTACCATTCAACCCTAGGAGCGGCTAAATCTATCGCCTTG
Nanog-45kb	CCAGCACGGTAGAGAAGTAGCAGTGGCTGGCAGCCAGGCCAGTTTCCCTGGGCACATTCTGGCGGCTAAATCTATCGCCTTG
Nanog-45kb	CCAGCACGGTAGAGAAGTAGCTTTGTTGATAGAGGCGAGGGGCTTCTGTGTGGCCTGTGAGGCGGCTAAATCTATCGCCTTG
Nanog-45kb	CCAGCACGGTAGAGAAGTAGCTAAAGCTGACGGAGGGAGCACCGGAAACCTCCTACAACCTGCGGCTAAATCTATCGCCTTG
Nanog-45kb	CCAGCACGGTAGAGAAGTAGCGCTAAGCACTACAACCTGAGCTAAGCACGGTGGGCTGGAGGCGGCTAAATCTATCGCCTTG
Nanog-45kb	CCAGCACGGTAGAGAAGTAGCTTTTTTGAGAGTCTACAATAAATATTGAAACTGCATGACTGCGGCTAAATCTATCGCCTTG
Nanog-45kb	CCAGCACGGTAGAGAAGTAGCGGTGAGGAGGTATCTTAAAATACTTTTAATCTGACTATCGGCGGCTAAATCTATCGCCTTG
Nanog-45kb	CCAGCACGGTAGAGAAGTAGCTAAGGCTGGAGCAGAACTTGCTTTGATCTGCCTTTGCCTGGCGGCTAAATCTATCGCCTTG
Nanog-45kb	CCAGCACGGTAGAGAAGTAGCGGGTCATATTATAGCAAGATTTTTCAATGAGTAAGCTTTTGCGGCTAAATCTATCGCCTTG
Nanog-45kb	CCAGCACGGTAGAGAAGTAGCATTTATGTGGTTATACTAAATAGTTTGTGTGTTATAAATAGCGGCTAAATCTATCGCCTTG
Nanog-45kb	CCAGCACGGTAGAGAAGTAGCCAAACAAAAACTAGGGCATACAGAACTCTGCAGCTCCCAAGCGGCTAAATCTATCGCCTTG
Nanog-45kb	CCAGCACGGTAGAGAAGTAGCTATGCCCGTGGACAAAGCTTTATAGGTCATTTTAATAACAGCGGCTAAATCTATCGCCTTG
Nanog-45kb	CCAGCACGGTAGAGAAGTAGCGGGACTTTATAAGTAAGGCAACATTAGTTTCACAGGGACAGCGGCTAAATCTATCGCCTTG
Nanog-45kb	CCAGCACGGTAGAGAAGTAGCTGACAGCAATGATTATCATCTCAGGCCTAGCAAGGATTAAGCGGCTAAATCTATCGCCTTG
Nanog-45kb	CCAGCACGGTAGAGAAGTAGCAATAATGTCTTAATGCTTCTGATGGGAAGTACGCTGGTCAGCGGCTAAATCTATCGCCTTG
Nanog-45kb	CCAGCACGGTAGAGAAGTAGCAGGCTTTCTGGGAAGATAATTGGAACCATGGAAAGAAAAGGCGGCTAAATCTATCGCCTTG
Nanog-45kb	CCAGCACGGTAGAGAAGTAGCAAAGCCAACATCCTCTGTCTCGGCTCTCTAGGGTGCTGTGGCGGCTAAATCTATCGCCTTG
Nanog-45kb	CCAGCACGGTAGAGAAGTAGCGGGGGCGGGGCTGTGGCTTGATAACAGAGAGCGTTCTTGAGCGGCTAAATCTATCGCCTTG
Nanog-45kb	CCAGCACGGTAGAGAAGTAGCTCCCAGCACTGCAGACTCCTGTTTAAACACAGGCGTGTCTGCGGCTAAATCTATCGCCTTG
Nanog-45kb	CCAGCACGGTAGAGAAGTAGCCCATGGTCATTGTTGACTGGGGAAGAGGCTGCAATCTGACGCGGCTAAATCTATCGCCTTG
Nanog-45kb	CCAGCACGGTAGAGAAGTAGCAACCCAATGTCCAGAAAGTGCTACGTGCACATGGAAAAGCGCGGCTAAATCTATCGCCTTG
Nanog-45kb	CCAGCACGGTAGAGAAGTAGCTGGAGTTTTCCGTGGAGTCCTTGACCACGGGAGCTGGAGTGCGGCTAAATCTATCGCCTTG
Nanog-45kb	CCAGCACGGTAGAGAAGTAGCGCCGATTTGACTGAGCGGCAGTCTCGATCTGCTTTGCTTTGCGGCTAAATCTATCGCCTTG
Nanog-45kb	CCAGCACGGTAGAGAAGTAGCCTTCTCAAGAGTCTCCTCTTCTCCCTACTCGGGGATTTCTGCGGCTAAATCTATCGCCTTG
Nanog-45kb	CCAGCACGGTAGAGAAGTAGCACTGACAGTCACTGAATTAACTATCAATCTTGGCAAGACTGCGGCTAAATCTATCGCCTTG
Nanog-45kb	CCAGCACGGTAGAGAAGTAGCGAAAACTGTTACAGAGTGTCGATGATTCCAGAAAGGAGGAGCGGCTAAATCTATCGCCTTG
Nanog-45kb	CCAGCACGGTAGAGAAGTAGCACATGATTCCTACGGAAGTCCTGGTAACAGGACTGTTATCGCGGCTAAATCTATCGCCTTG
Nanog-45kb	CCAGCACGGTAGAGAAGTAGCTAAGAAGAACATGTGACGCCGGACTCTCTTCTCCAAGTGAGCGGCTAAATCTATCGCCTTG
Nanog-45kb	CCAGCACGGTAGAGAAGTAGCCTTCTCTTGGACTGCGAGTTTGAAGTATGGAAGAGTAAGGGCGGCTAAATCTATCGCCTTG
Nanog-45kb	CCAGCACGGTAGAGAAGTAGCAGAAAAAGAGTTACAACGGTGTATGTGCACAGGTTCTACAGCGGCTAAATCTATCGCCTTG
Nanog-45kb	CCAGCACGGTAGAGAAGTAGCCAAACTAGAAATGAGAGATAAGGTCTCTACTGCTTTGCTAGCGGCTAAATCTATCGCCTTG
Nanog-45kb	CCAGCACGGTAGAGAAGTAGCCCCCTCCCCTACAGGCTCTTTCTGTAGGATCACTTCCAGTGCGGCTAAATCTATCGCCTTG
Nanog-45kb	CCAGCACGGTAGAGAAGTAGCATTCTCCCATTTCTGAACAATCCACAGCCCCACAACTACAGCGGCTAAATCTATCGCCTTG
Nanog-45kb	CCAGCACGGTAGAGAAGTAGCGAGCATGTTACCTGGGTAACAGAAACAGCCAAGTTTATTTGCGGCTAAATCTATCGCCTTG
Nanog-45kb	CCAGCACGGTAGAGAAGTAGCTATTGAAGAACTATCCTTACATGCTTCTAAAATGGGAAAGGCGGCTAAATCTATCGCCTTG
Nanog-45kb	CCAGCACGGTAGAGAAGTAGCTGAAGCCAGTCTGAGCTACCTGGCAAGATCCTTTCCAGAAGCGGCTAAATCTATCGCCTTG
Nanog-45kb	CCAGCACGGTAGAGAAGTAGCTTCCCGATCAGCTGGGTAAAGAGAACTCAGCCAAAAAAAGGCGGCTAAATCTATCGCCTTG
Nanog-45kb	CCAGCACGGTAGAGAAGTAGCTTTTAAAATAGTTTTTCCAAGTAGCTAAACCCAAGTCTTTGCGGCTAAATCTATCGCCTTG
Nanog-45kb	CCAGCACGGTAGAGAAGTAGCAAATAGTTTTTCCAAGTAGCTAAACCCAGTCTCTCTCACTGCGGCTAAATCTATCGCCTTG
Nanog-45kb	CCAGCACGGTAGAGAAGTAGCTAGCCCTTCTTGATTTACTGTGAAAAAAAGGAAATTACCCGCGGCTAAATCTATCGCCTTG
Nanog-45kb	CCAGCACGGTAGAGAAGTAGCAACAAACCTCAACAAATGTTAACTAATATAACATTCATCAGCGGCTAAATCTATCGCCTTG
Nanog-45kb	CCAGCACGGTAGAGAAGTAGCATTGTGATTTCTGAAGTGTGAGATTAGAATGAATGGAATGGCGGCTAAATCTATCGCCTTG
Nanog-45kb	CCAGCACGGTAGAGAAGTAGCTGCCCTGACCTGGGTCCCAACCCTTGATCTTTAGACACAGGCGGCTAAATCTATCGCCTTG
Nanog-60kb	CCAGCACGGTAGAGAAGTAGCTCCAATAGCCTGATTTCCAAGGGAGGCTCATCCTACCCTCCGATTGTGGAACATGCAGAGG
Nanog-60kb	CCAGCACGGTAGAGAAGTAGCGGATGGTGCTGGAGCACGCTGAGGCACTTAAGCTCTTACACGATTGTGGAACATGCAGAGG
Nanog-60kb	CCAGCACGGTAGAGAAGTAGCGGTCAGTTTGTTTCACTAGTCAACTTTGTACCACTGACAACGATTGTGGAACATGCAGAGG
Nanog-60kb	CCAGCACGGTAGAGAAGTAGCAGTCTAAAATAATCAAGCTGTGAGGGAGAAATTGTCATTTCGATTGTGGAACATGCAGAGG
Nanog-60kb	CCAGCACGGTAGAGAAGTAGCGCTGTAGGAGCTTGGTTGGCCCTCATATCTTTGGACCCAACGATTGTGGAACATGCAGAGG
Nanog-60kb	CCAGCACGGTAGAGAAGTAGCGACAGTGATACACTATGGCTAGCAACATATGGCAGTTACCCGATTGTGGAACATGCAGAGG
Nanog-60kb	CCAGCACGGTAGAGAAGTAGCGGGAACCTCTGCTTCCTTCTTTGAAGGTCAAACGGAACATCGATTGTGGAACATGCAGAGG
Nanog-60kb	CCAGCACGGTAGAGAAGTAGCTGAATCTCAGCCTTGGTGCAGAGCAGGGTCTATACCACTTCGATTGTGGAACATGCAGAGG
Nanog-60kb	CCAGCACGGTAGAGAAGTAGCACTCTAAGTCAGACTTGGGGCTCCTTTATGCATTAGCCTTCGATTGTGGAACATGCAGAGG
Nanog-60kb	CCAGCACGGTAGAGAAGTAGCTAGCCCCTCAGCTGTGTTTTGCATGCAAATTGCATAGTTACGATTGTGGAACATGCAGAGG
Nanog-60kb	CCAGCACGGTAGAGAAGTAGCCCAATAAGGACCATGCACTATTATTTGTGGGATGTAAGGACGATTGTGGAACATGCAGAGG
Nanog-60kb	CCAGCACGGTAGAGAAGTAGCAGTGTTTGAATTCTGCGTGTGTAGCCAGCCTGTCCTACTGCGATTGTGGAACATGCAGAGG
Nanog-60kb	CCAGCACGGTAGAGAAGTAGCCCTGGTATGAATGCCTTTGCTTCTCTATATTGTTGTCTGGCGATTGTGGAACATGCAGAGG
Nanog-60kb	CCAGCACGGTAGAGAAGTAGCGCGATGGCATTATCACCAGAGCATTTCTGCTGCCTTGGCTCGATTGTGGAACATGCAGAGG
Nanog-60kb	CCAGCACGGTAGAGAAGTAGCGGGAAAACAGCTCACGCTGACTCATACCCACCCTTTCAAACGATTGTGGAACATGCAGAGG
Nanog-60kb	CCAGCACGGTAGAGAAGTAGCACATAACCACATGCCGGTCTGTGGCCACTCTTCAATGAGACGATTGTGGAACATGCAGAGG
Nanog-60kb	CCAGCACGGTAGAGAAGTAGCTGTCATAATTGAAGGGCTGTGTCCTTTGAGCAAGTTTCCTCGATTGTGGAACATGCAGAGG
Nanog-60kb	CCAGCACGGTAGAGAAGTAGCCTAATTTTGGTGGTAGAGCCTAACTTCTCAGAAAGAAGGGCGATTGTGGAACATGCAGAGG
Nanog-60kb	CCAGCACGGTAGAGAAGTAGCACTAACATGGATGGAATTGGGAATTCTATGATGGGCTAGGCGATTGTGGAACATGCAGAGG
Nanog-60kb	CCAGCACGGTAGAGAAGTAGCACTACACAAACTGCCAGAAAGTAAATGAAATGCTTTACTTCGATTGTGGAACATGCAGAGG
Nanog-60kb	CCAGCACGGTAGAGAAGTAGCGAATAGTCTCAGAGGGGAGAAGGTCACAGTTTCAAATGAACGATTGTGGAACATGCAGAGG
Nanog-60kb	CCAGCACGGTAGAGAAGTAGCTTAGAGGGGCTGCTGAGAACTGCAGGAATCCAGAGAAGGCCGATTGTGGAACATGCAGAGG
Nanog-60kb	CCAGCACGGTAGAGAAGTAGCTCTCCCTGAGTCCACAGGGACCACAGTGGAGACTTGCAGTCGATTGTGGAACATGCAGAGG
Nanog-60kb	CCAGCACGGTAGAGAAGTAGCTTGTCTGTCTCTGCCGGAATCTCAAAGAAGGAGCCCTGAGCGATTGTGGAACATGCAGAGG
Nanog-60kb	CCAGCACGGTAGAGAAGTAGCAACCAGATGTTCCAGCTAATTCCTTCCTCGGGTGGGGACACGATTGTGGAACATGCAGAGG
Nanog-60kb	CCAGCACGGTAGAGAAGTAGCCGGAGAAACCATCCTGTCCTCATCCGTCCCCAGCACTCTGCGATTGTGGAACATGCAGAGG
Nanog-60kb	CCAGCACGGTAGAGAAGTAGCCAGCACATAGGAACAAGTCAGCTTGAAAGGATTTAGAATTCGATTGTGGAACATGCAGAGG
Nanog-60kb	CCAGCACGGTAGAGAAGTAGCATCTCAGTCGTTCGAGTGAGTACTATTTTATCTCAGTGAGCGATTGTGGAACATGCAGAGG
Nanog-60kb	CCAGCACGGTAGAGAAGTAGCAGTACTATTTTAGTGTTCTCCTTTGGCTGCTCAGTAGGGTCGATTGTGGAACATGCAGAGG
Nanog-60kb	CCAGCACGGTAGAGAAGTAGCGCTGTGAAGCAGCAGGGGCAAGCTTCTCTTAAGCTAAATGCGATTGTGGAACATGCAGAGG
Nanog-60kb	CCAGCACGGTAGAGAAGTAGCTGTGTTTTTCTCACCAAAACCTTCCACAACGTATGCATTGCGATTGTGGAACATGCAGAGG
Nanog-60kb	CCAGCACGGTAGAGAAGTAGCCCCAATTTTTTTTTTGTAGATTGTGTGCCATATAATACGGCGATTGTGGAACATGCAGAGG
Nanog-60kb	CCAGCACGGTAGAGAAGTAGCGCCACGGTGCTAGGAATCACTGTCTGATCTCATGCATTCCCGATTGTGGAACATGCAGAGG
Nanog-60kb	CCAGCACGGTAGAGAAGTAGCCTGAAGATACTCTTACAAGTGCCATGAACTTTGTGTTGCACGATTGTGGAACATGCAGAGG
Nanog-60kb	CCAGCACGGTAGAGAAGTAGCTCAGACTGTTTAATGGATACATCTTTCTCACAAGTGACCCCGATTGTGGAACATGCAGAGG
Nanog-60kb	CCAGCACGGTAGAGAAGTAGCGCCTCCAATGGAACCAGCCAGTTACAGAAATATTTGGAGGCGATTGTGGAACATGCAGAGG
Nanog-60kb	CCAGCACGGTAGAGAAGTAGCGCGGGCTCAGAAACCAAAGTATCTCTTCTCTCTTCCCAGCCGATTGTGGAACATGCAGAGG
Nanog-60kb	CCAGCACGGTAGAGAAGTAGCGCTAAGCCCCGCCTGCTGACGTCTCACTTTCTTTTTGGGGCGATTGTGGAACATGCAGAGG
Nanog-60kb	CCAGCACGGTAGAGAAGTAGCTGGGCTGCGTAATGCAGACGTGCGAAGAGGACCGTTCAGCCGATTGTGGAACATGCAGAGG
Nanog-60kb	CCAGCACGGTAGAGAAGTAGCGTCCTCTGAATCTCCGGAGCGACCTGCTACATCACTCAGTCGATTGTGGAACATGCAGAGG
Nanog-60kb	CCAGCACGGTAGAGAAGTAGCTGTCTCTCCCTTATTCTACTCCCCTCCTGTGGAATTTGTTCGATTGTGGAACATGCAGAGG
Nanog-60kb	CCAGCACGGTAGAGAAGTAGCCTTGTTATGTTGCCGAGAGATGCAACCATCAGCTCCCGGTCGATTGTGGAACATGCAGAGG
Nanog-60kb	CCAGCACGGTAGAGAAGTAGCTTTTTTTGACACAAATCTGCAAAATCTCATGGGTGTGTAACGATTGTGGAACATGCAGAGG
Nanog-60kb	CCAGCACGGTAGAGAAGTAGCAGATATCCTGAGCATTTAATGGAATGGTTTATATGCAGACCGATTGTGGAACATGCAGAGG
Nanog-60kb	CCAGCACGGTAGAGAAGTAGCATAGAATGACTGTGGAATGATTTTGGAAATGTGTGTAAAACGATTGTGGAACATGCAGAGG
Nanog-60kb	CCAGCACGGTAGAGAAGTAGCAAATGTGTGTAATAGTCCCTGCCTTTTGGTGGATCCTACACGATTGTGGAACATGCAGAGG
Nanog-60kb	CCAGCACGGTAGAGAAGTAGCTTTTCTCCCTAGTAATGGGCTTGAAAAAGCAGGGTCTTGACGATTGTGGAACATGCAGAGG
Nanog-60kb	CCAGCACGGTAGAGAAGTAGCATAACTGGGGAATCTCCCACAGCAAGGTATCTCCTAAGATCGATTGTGGAACATGCAGAGG
Nanog-60kb	CCAGCACGGTAGAGAAGTAGCTGGTCTATTAAATCCCATGCCCTGACCAATGGCTCTCTATCGATTGTGGAACATGCAGAGG
Nanog-60kb	CCAGCACGGTAGAGAAGTAGCAGACCTTACCTTGATACTTTCTGGTCAACACCCTTTCATACGATTGTGGAACATGCAGAGG
Nanog-60kb	CCAGCACGGTAGAGAAGTAGCCTATTTACTAACAGACAACAACACATCACAGCAGGAGAGACGATTGTGGAACATGCAGAGG
Nanog-60kb	CCAGCACGGTAGAGAAGTAGCGGTCTCTGTGGCCCATTTCCACCTCAGCGCTGAAGTCACACGATTGTGGAACATGCAGAGG
Nanog-60kb	CCAGCACGGTAGAGAAGTAGCTGAACACTCGTAGTTATCAGCTATCCAGGTCTCTCTCACCCGATTGTGGAACATGCAGAGG
Nanog-60kb	CCAGCACGGTAGAGAAGTAGCGACATTATCTGTGTATATAACGTAGTTTGGTCATGCTCACCGATTGTGGAACATGCAGAGG
Nanog-60kb	CCAGCACGGTAGAGAAGTAGCACTATTACCCTCTCTAGACCCCTCCCACTCCCACAGGAAGCGATTGTGGAACATGCAGAGG
Nanog-60kb	CCAGCACGGTAGAGAAGTAGCTCTTCCAAGGCTAGGGATCTGGAGGCTGCAGATAAACAGCCGATTGTGGAACATGCAGAGG
Nanog-60kb	CCAGCACGGTAGAGAAGTAGCATACCGAGTTCCAGGAAAGGAGCCACCCCCCTGGTACTCACGATTGTGGAACATGCAGAGG
Nanog-60kb	CCAGCACGGTAGAGAAGTAGCGAGGGCCCTATTCCCAGGCTGTTTGGAGAGCCTCTCAGGTCGATTGTGGAACATGCAGAGG
Nanog-60kb	CCAGCACGGTAGAGAAGTAGCGAGGAGATGGAGAGGCCACAGAGAGAGGCCAGTGAGGCAACGATTGTGGAACATGCAGAGG
Nanog-60kb	CCAGCACGGTAGAGAAGTAGCTTTACTGTAGATGAGGCAAATGAAATGGGACCTTAAAGCTCGATTGTGGAACATGCAGAGG
Nanog-60kb	CCAGCACGGTAGAGAAGTAGCGAGATCACAGTCATTGGCTGGGATCAGAAGAAGGAAGGAGCGATTGTGGAACATGCAGAGG
Nanog-60kb	CCAGCACGGTAGAGAAGTAGCACTGTCTGTGGTAGCAGAGGCTGGAGACAAAGAACATGCCCGATTGTGGAACATGCAGAGG
Nanog-60kb	CCAGCACGGTAGAGAAGTAGCTGAGCGGGGAAACTCTGAGGACTTCCTGTGAATGAAAAAACGATTGTGGAACATGCAGAGG
Nanog-60kb	CCAGCACGGTAGAGAAGTAGCGTCCAGCCAAGACTGACAACCGACCGTACTCAACAGGAAACGATTGTGGAACATGCAGAGG
Nanog-60kb	CCAGCACGGTAGAGAAGTAGCGTAACAGGAATCCACGGGAGTGCCACCGTGAGAGTGCCCTCGATTGTGGAACATGCAGAGG
Nanog-60kb	CCAGCACGGTAGAGAAGTAGCTTAAGGGCACTGGGCCTAGAGGCTGGTTTTCCAGGTTCCCCGATTGTGGAACATGCAGAGG
Nanog-60kb	CCAGCACGGTAGAGAAGTAGCGGGGCCTGCAGGCAGCTTTAGATTTTACTGGAGAGTAAGCCGATTGTGGAACATGCAGAGG
Nanog-60kb	CCAGCACGGTAGAGAAGTAGCTGAGAGGAAGTCACTTTGAGTATACTGCTGTCATCCATGTCGATTGTGGAACATGCAGAGG
Nanog-60kb	CCAGCACGGTAGAGAAGTAGCTTAGTGAGGGAAAAACTGGGACTGGAGGAGAGGTGGCTGACGATTGTGGAACATGCAGAGG
Nanog-60kb	CCAGCACGGTAGAGAAGTAGCATTAGTTGATGAATTGTCCTTAGGTTTTCTTTACACCCACCGATTGTGGAACATGCAGAGG
Nanog-60kb	CCAGCACGGTAGAGAAGTAGCTAGTCATTTTTTGTGAACACCTCCTTCCCCCCGCGCGCGCCGATTGTGGAACATGCAGAGG
Nanog-60kb	CCAGCACGGTAGAGAAGTAGCTTAAAAGGTAGCAAACAGTCTGCATAGACCCAACCAAAGACGATTGTGGAACATGCAGAGG
Nanog-60kb	CCAGCACGGTAGAGAAGTAGCAATGTAGGGAGATAACTGTTGAGCATGGGCCAAGGCCAACCGATTGTGGAACATGCAGAGG
Nanog-60kb	CCAGCACGGTAGAGAAGTAGCACTCAGCAGGGAGTTCCTCATTTTCTCATGGGTAATATTCCGATTGTGGAACATGCAGAGG
Nanog-60kb	CCAGCACGGTAGAGAAGTAGCTTTTCAGGCTGGAGAAGTGAGGGTCAGAGACTGAAGCACTCGATTGTGGAACATGCAGAGG
Nanog-60kb	CCAGCACGGTAGAGAAGTAGCGGTTAAACATCCCAGCTCAAGATGTGTTTAAAGGATAACACGATTGTGGAACATGCAGAGG
Nanog-60kb	CCAGCACGGTAGAGAAGTAGCCTTAGATTTTCTAATGCCAATTTACAACACATCAGATTATCGATTGTGGAACATGCAGAGG
Nanog-60kb	CCAGCACGGTAGAGAAGTAGCCCCGCGACTGGTGTTATGAAGAACATGTCTATCCAAAGTCCGATTGTGGAACATGCAGAGG
Nanog-60kb	CCAGCACGGTAGAGAAGTAGCAAAATGTCATTAAGGGTTAAATGCATGCAAGCAGCGTTCACGATTGTGGAACATGCAGAGG
Nanog-60kb	CCAGCACGGTAGAGAAGTAGCTGCTTCCTTGGTTTGGGGCACAGAGAAAGGTAGAGTACGGCGATTGTGGAACATGCAGAGG
Nanog-60kb	CCAGCACGGTAGAGAAGTAGCGATGTTAGGACGGCGAGGCAGGCACCAGAAAGCCCTTATTCGATTGTGGAACATGCAGAGG
Nanog-60kb	CCAGCACGGTAGAGAAGTAGCTACTTTCTTCTGCTTATTTCGACCCCGACGCACGCCTAAACGATTGTGGAACATGCAGAGG
Nanog-60kb	CCAGCACGGTAGAGAAGTAGCGCAAGTAGCACAAAATGTATAGCCCTAATGTGCAGGGCTGCGATTGTGGAACATGCAGAGG
Nanog-60kb	CCAGCACGGTAGAGAAGTAGCCTTTTCCGTCGGTCGTCGATCGTGCCACAGTGGCGCAGTTCGATTGTGGAACATGCAGAGG
Nanog-60kb	CCAGCACGGTAGAGAAGTAGCCTGCGGATGGTGCAGGGTGACCCAACGCTCTGCGCATGCTCGATTGTGGAACATGCAGAGG
Nanog-60kb	CCAGCACGGTAGAGAAGTAGCCACACATCTGATCCTTCCCAGGCCCACCCTTTCCTTCTTCCGATTGTGGAACATGCAGAGG
Nanog-60kb	CCAGCACGGTAGAGAAGTAGCGGTGGTCTGCAGCCCACCCTACCTTTTACTTCTAAATTCACGATTGTGGAACATGCAGAGG
Nanog-60kb	CCAGCACGGTAGAGAAGTAGCCCCCCGCCTCCTCCCGACAAGTCAACCAAAAACGTCAAGGCGATTGTGGAACATGCAGAGG
Nanog-60kb	CCAGCACGGTAGAGAAGTAGCACGTGAGGACCAAGGGAAGGAGCGGAACACTGCAGGATGCCGATTGTGGAACATGCAGAGG
Nanog-60kb	CCAGCACGGTAGAGAAGTAGCGAATGAGTCAGCGAGCTGGGGAGGCAGATCCAAGCGACTCCGATTGTGGAACATGCAGAGG
Nanog-60kb	CCAGCACGGTAGAGAAGTAGCGGACCGCGGGGGCTGCCGGGCGCCGTGCCAATACGCACGTCGATTGTGGAACATGCAGAGG
Nanog-60kb	CCAGCACGGTAGAGAAGTAGCCTTCTGCCGGGCGGGGTCGGCCAGCGCCCACCGGATGGGGCGATTGTGGAACATGCAGAGG
Nanog-60kb	CCAGCACGGTAGAGAAGTAGCGAGAAAGTGCAGTTGTCAGGAATCCGAGGCATCTCTGTGGCGATTGTGGAACATGCAGAGG
Nanog-60kb	CCAGCACGGTAGAGAAGTAGCCAGCAGGTTACGCCAGAGTCTGCCTCGAGGGCGAGGGCGACGATTGTGGAACATGCAGAGG
Nanog-60kb	CCAGCACGGTAGAGAAGTAGCGCCCCACCTGCGCCCGGCAGTCTCCCCACCTGTCCATCTACGATTGTGGAACATGCAGAGG
Nanog-60kb	CCAGCACGGTAGAGAAGTAGCTTGCCGCAGGCCATTCGGCTTCGTCGTGCAGCACACCAGGCGATTGTGGAACATGCAGAGG
Nanog-60kb	CCAGCACGGTAGAGAAGTAGCGCTCACGTTTCCCACGCTGCCTGCTTCTTTTTATTTCAGTCGATTGTGGAACATGCAGAGG
Nanog-60kb	CCAGCACGGTAGAGAAGTAGCGCTTTACATATACTACGCGTGCAAAAGCGTTCACCCATTCCGATTGTGGAACATGCAGAGG
Nanog-60kb	CCAGCACGGTAGAGAAGTAGCGCTGTTCGGGTAGATGACTAATTTTTGATGCCTGCAGTCTCGATTGTGGAACATGCAGAGG
Nanog-60kb	CCAGCACGGTAGAGAAGTAGCTGTCTCCGTGCCACCCCACTGCAATCATCAGAGTGCAAATCGATTGTGGAACATGCAGAGG
Nanog-60kb	CCAGCACGGTAGAGAAGTAGCACTCTTAGAACATTCTCCTGCAGCATGCTCTCACTGAGGTCGATTGTGGAACATGCAGAGG
Nanog-60kb	CCAGCACGGTAGAGAAGTAGCCCCGGTCATTGTTCGGTGGCATTCGAGCGACTGTAGGCTTCGATTGTGGAACATGCAGAGG
Nanog-60kb	CCAGCACGGTAGAGAAGTAGCGTAACGGACCCAGCAGGAGGAGATAATCTGGGAGAGACACCGATTGTGGAACATGCAGAGG
Nanog-60kb	CCAGCACGGTAGAGAAGTAGCGCTCCTCCCCTTAGCTATCAACCTATTCAAACAATGGACCCGATTGTGGAACATGCAGAGG
Nanog-60kb	CCAGCACGGTAGAGAAGTAGCAGAATTAAAATTTCCCCAGGACTCCCAAGCGTTTGAGGGTCGATTGTGGAACATGCAGAGG
Nanog-60kb	CCAGCACGGTAGAGAAGTAGCAGGTGGGGTGCAGATCCCCTGGTGAGGAGGGTTAAGGGACCGATTGTGGAACATGCAGAGG
Nanog-60kb	CCAGCACGGTAGAGAAGTAGCCCGGGAAAGATTTCACAGGGATCTGACAACTTTATCATACCGATTGTGGAACATGCAGAGG
Nanog-60kb	CCAGCACGGTAGAGAAGTAGCCCTGTTACAGAAATGGCGGAGAAAAACTAGGCATCATTCTCGATTGTGGAACATGCAGAGG
Nanog-60kb	CCAGCACGGTAGAGAAGTAGCGTTTTGGACAAGTCGTACATAAATCCAATTTTCCTTCAATCGATTGTGGAACATGCAGAGG
Nanog-60kb	CCAGCACGGTAGAGAAGTAGCTAGCAGATAGGAGGTATTTCTTATGGACCGTACACAGTTACGATTGTGGAACATGCAGAGG
Nanog-60kb	CCAGCACGGTAGAGAAGTAGCATGGGGAACGAGTTAAACTTATTTTTCATCTCTGCGCAGTCGATTGTGGAACATGCAGAGG
Nanog-60kb	CCAGCACGGTAGAGAAGTAGCCCTTCCTGAGGAAAGCTGCAGGGAAAAGAAGCACTTAAAGCGATTGTGGAACATGCAGAGG
Nanog-60kb	CCAGCACGGTAGAGAAGTAGCTCAATTGCAGCTGAGTAGAAAGCCAGGTGGGACTGAAAGGCGATTGTGGAACATGCAGAGG
Nanog-60kb	CCAGCACGGTAGAGAAGTAGCAAGGCTCTGTTTTAAAAACCAGGCACTCCAAGTCTCATGGCGATTGTGGAACATGCAGAGG
Nanog-60kb	CCAGCACGGTAGAGAAGTAGCTGGTTGTAAAAGCGACTGGAAGGCTGCCTTTGGGCAGACACGATTGTGGAACATGCAGAGG
Nanog-60kb	CCAGCACGGTAGAGAAGTAGCATGTGAATTCCTGCAATAGACTCATAAAAGAAAATGTAAACGATTGTGGAACATGCAGAGG
Nanog-60kb	CCAGCACGGTAGAGAAGTAGCCGGACCATTGAGCCTAATGAAAGATGGGAGCTGAGAACAGCGATTGTGGAACATGCAGAGG
Nanog-60kb	CCAGCACGGTAGAGAAGTAGCGACACAAAGATGACTCGTAGGAAGGGCATTTCAAGATTTGCGATTGTGGAACATGCAGAGG
Nanog-60kb	CCAGCACGGTAGAGAAGTAGCACAACAACATGCTACCCTTGTTGCAATGTTGTTGCAAAGCCGATTGTGGAACATGCAGAGG
Nanog-60kb	CCAGCACGGTAGAGAAGTAGCCAGGCCCTTTTCCTGAACCTGTGACAAAGGGTTTTTACTTCGATTGTGGAACATGCAGAGG
Nanog-60kb	CCAGCACGGTAGAGAAGTAGCTCTTGCTGACCCATTACTCAACAGGTGGAGATAGCTCAACCGATTGTGGAACATGCAGAGG
Nanog-60kb	CCAGCACGGTAGAGAAGTAGCCTTTCTAAGGAGGGACAGTTACAGCCTCTCCTTAGAAGGCCGATTGTGGAACATGCAGAGG
Nanog-60kb	CCAGCACGGTAGAGAAGTAGCTGTTCTGTTGGAATAAAACTTTCAGGACAGGTACTTTGCTCGATTGTGGAACATGCAGAGG
Nanog-60kb	CCAGCACGGTAGAGAAGTAGCTGGTTACTGAACTACACATGCACCGATGGAGGTAAATATGCGATTGTGGAACATGCAGAGG
Nanog-60kb	CCAGCACGGTAGAGAAGTAGCCTATTGCAAGTTGTACAGCTGGATGGATGGATCAAGACATCGATTGTGGAACATGCAGAGG
Nanog-60kb	CCAGCACGGTAGAGAAGTAGCATTCTAGAACATTGCAACACCCCACCTCCCCTTCCTGTGCCGATTGTGGAACATGCAGAGG
Nanog-60kb	CCAGCACGGTAGAGAAGTAGCGGTCCAGACTATAGTTTATCGATCCTAGCATCCTACTCATCGATTGTGGAACATGCAGAGG
Nanog-60kb	CCAGCACGGTAGAGAAGTAGCATATACCTAAGTGTATTCATTCTTCCATAGACATACACATCGATTGTGGAACATGCAGAGG
Nanog-60kb	CCAGCACGGTAGAGAAGTAGCATATATTTTCTGGTCACCTGTAAAATGTTTTCTCCTTAAGCGATTGTGGAACATGCAGAGG
[truncated: 2,661 more rows]

## Sheet: S6_RNA_FISH_probes
Supplementary Table S6: Oligonucleotide sequences of RNA FISH probes.
target	sequence
Dppa3-intron	AAGAGAAGGGAGGGCTTCCCAAAACCCCGGTTTACATCATCATACATCATCAT
Dppa3-intron	AGTGATACCAGCCTCGTGCTAGCTGAACGAGTTTACATCATCATACATCATCAT
Dppa3-intron	CTGGTCCTCCACTGAGTCAGTGCTGGGCTCTTTACATCATCATACATCATCAT
Dppa3-intron	GGTTTGCACTCACAACAGATGGCCTGAAACTCCTTTACATCATCATACATCATCAT
Dppa3-intron	ACCAGCATTTTCACCCCGAGGAAGGTGTATATTCTTTTTACATCATCATACATCATCAT
Dppa3-intron	ACCACAGTCTCAACTCCCTCCCGGTTCTTTTTTTACATCATCATACATCATCAT
Dppa3-intron	CCCAGTACAGCCCAGAACGTGGTCTTATGAGTCTTAATTTACATCATCATACATCATCAT
Dppa3-intron	CGGAGACCAATTGCTGATGAGGAAATGTTACCCCTTTACATCATCATACATCATCAT
Dppa3-intron	TCCAGGCACTGTTGCCTCAAACACCAAATCATAAATTTTACATCATCATACATCATCAT
Dppa3-intron	GGGATGCCATTCTGGATTGCACAGGGAGTTCTAGTTTACATCATCATACATCATCAT
Dppa3-intron	GGGCTCCCCTTGAATAGCCATTTACCTGAAAAGGATATTTACATCATCATACATCATCAT
Dppa3-intron	GCCCATGTAGCACACGGCTCAGCCTATCTTTTTACATCATCATACATCATCAT
Dppa3-intron	CAACTGCAGCTGGGGAGTGGGAACCAGTGGTTTACATCATCATACATCATCAT
Dppa3-intron	TGCCCGGAGGCAGTCCCTCGGACAAAGAATTTTACATCATCATACATCATCAT
Dppa3-intron	CTCCTCTCGAGCCACGCCCTAGACCGGGAGTTTACATCATCATACATCATCAT
Dppa3-intron	GGTCCCGTGTAACTGGCAGATTCAAGGCATTTTTTTACATCATCATACATCATCAT
Dppa3-intron	AGACCAGTAGGGGCTGAACAGCCTCAAGATTTAAAATTTACATCATCATACATCATCAT
Dppa3-intron	TGAGAGTTTGGATCTAGCCTAGCTTGGATAGTGGGTTTTTACATCATCATACATCATCAT
Dppa3-intron	GCCAGCCAGCGTTTCTGCCTCCGAAGTGATTTTACATCATCATACATCATCAT
Dppa3-intron	GAAAGGCAAAGTGACTCCAAGGCTGAGCCATTTACATCATCATACATCATCAT
Dppa3-intron	CCCCATCTTATACAGAAAACGTAACCACAACGCTCCTTTTACATCATCATACATCATCAT
Dppa3-intron	CTCCGTTTGAATCGTCCACACGCAGTAGATGGTTTACATCATCATACATCATCAT
Dppa3-intron	ACTGACCTGCTCAAATGCTTCTGGACAGCTATGTAACTTTACATCATCATACATCATCAT
Dppa3-intron	TCTAGTTCAGAGGTTCTGAGACCTGCATATTCTCCCCTTTACATCATCATACATCATCAT
Dppa3-intron	ACTTTACTGTGGGTTACCGATGCAGCCTGTATGTAAGTTTACATCATCATACATCATCAT
Dppa3-intron	CCCTAGTGCTTGTGTAGAGATCCACTGCGCTTTTACATCATCATACATCATCAT
Dppa3-intron	GGTCAACAAGAAGCAAATCGTGCACAGGACTTAGTCATTTACATCATCATACATCATCAT
Dppa3-intron	TGCTCTTAGGTCTAACAGCCCTGTCCGCACTTTACATCATCATACATCATCAT
Dppa3-intron	AAATGCCTTGAATCCCGTTGAGGCTGGAGTTTTACATCATCATACATCATCAT
Dppa3-intron	AGCAGTCACTAGCCTTGTCTATACTCCGGTCTGATTATTTACATCATCATACATCATCAT
Dppa3-intron	GCCTTGGAACTCTATTCTCTCCGTCTGCGAATTACATTTACATCATCATACATCATCAT
Dppa3-intron	ACATAGCTCAGGTCAGCCTGACTGCTTAGAGGATATTTACATCATCATACATCATCAT
Dppa3-intron	ACACCCAGTGCTGATGCTCATTACTGCGTATATGTTTTACATCATCATACATCATCAT
Dppa3-intron	CCAGCTTGGACAGGGAGGGAGTCTTAACTTTCAATTTACATCATCATACATCATCAT
Dppa3-intron	AGAGGCAGGACTGTGGAGTGAACTGGAGGGTTTACATCATCATACATCATCAT
Nanog-intron	ACTCTTACCCTAATTTACTGGGTTCTTCGGGGACTGAACAACTTAACACAACTTAAC
Nanog-intron	CGGTTCATAAAGAAGCAATAACCCTTCAGCCCGTTTTACAACTTAACACAACTTAAC
Nanog-intron	GGTTTCCAGAAGAGTGATAAGGACACCCGCTTATGTTACAACTTAACACAACTTAAC
Nanog-intron	GGCCAACGTATCACCGGTCAAACTCAGAGGACAACTTAACACAACTTAAC
Nanog-intron	CCGTCCTGTGTCCCGGATCTCTATTTCAGACTAGAAACAACTTAACACAACTTAAC
Nanog-intron	CCTGCTACTGAAGACACCACTCACTGCCCCACAACTTAACACAACTTAAC
Nanog-intron	GGGGTGCTCATTCCAAGCTAGGATGTTAGGTCTCACAACTTAACACAACTTAAC
Nanog-intron	AAACGGCCATTTGGGCAAATTGCAAACTAACTGTACAACTTAACACAACTTAAC
Nanog-intron	AGGTTGAGAGAAATGCTAACTGCTTCTGCTGGAGAACAACTTAACACAACTTAAC
Nanog-intron	ACAAACCCAGAACTGCTAAGTGACATCCATATTCCCAACAACTTAACACAACTTAAC
Nanog-intron	TGTTTGGGGTTTGGAAGGAGCACTGAGCTCACAACTTAACACAACTTAAC
Nanog-intron	GCTTCAGACCTTGGCTCCAGATGCTAGCTATAAGAATACAACTTAACACAACTTAAC
Nanog-intron	GCCTGAGTACTGGGCTGACTCTGTACAGACAATGAACAACTTAACACAACTTAAC
Nanog-intron	ACAGCCTAGCAGCCTCTTGGTTCTACCATTTACAAACAACTTAACACAACTTAAC
Nanog-intron	CACAACACGCACCTGAGCACCGTGGCACACACAACTTAACACAACTTAAC
Nanog-intron	CTGCACACACCCGAGCATCGCTGCACACACACAACTTAACACAACTTAAC
Nanog-intron	CTCCACACACCCAAGCACCGCTGCACACACACAACTTAACACAACTTAAC
Nanog-intron	CCTAACCCAGCACTTTTCCCACCTCCAAAATCAAAAACAACTTAACACAACTTAAC
Nanog-intron	ACATCACTTACAAAGGCTATCCCCACCCGTTCATTACAACTTAACACAACTTAAC
Nanog-intron	CGCACTACAAACACACATGCTCTACACACATGCTCTAACAACTTAACACAACTTAAC
Nanog-intron	AAATTATGCCATCTGCTGGCACTAGGGGCAACAACTTAACACAACTTAAC
Nanog-intron	AGTCTAGCAAATAAGTAGACAGCCCTGAAAGCAGCTTACAACTTAACACAACTTAAC
Nanog-intron	ACGCTGATGGCAATGCTGAGGTTAGCCTGCACAACTTAACACAACTTAAC
Nanog-intron	AAGACACCTCCTACACTGAAGACATCTGTGCTCCACAACTTAACACAACTTAAC
Nanog-intron	GCCCCAACATTTCCTAGATCCAGCAGCAGGTAGACAACTTAACACAACTTAAC
Nanog-intron	GCAAGAGACAAGTGCTCCTCCACCAAGCTTTACAACTTAACACAACTTAAC
Nanog-intron	TCTCTTATCCTTGACCCTCTAGCTCTTCGGTTAGCTTACAACTTAACACAACTTAAC
Nanog-intron	ACAAGAGCAGCCAGTCAGAGGGTCCAGTTAATTATTACAACTTAACACAACTTAAC
Nanog-intron	TGTTAGGAATGCACAGTCCTGAGTTTAGACACCCCACAACTTAACACAACTTAAC
Nanog-intron	TGGGACCTTTCATACTCTACTACCACTGAGTCAGCTACAACTTAACACAACTTAAC
Nanog-intron	TGAGTGGAGGTTTATCCAAAGACTCAGGTTTGGGGACAACTTAACACAACTTAAC
Nanog-intron	GCTTAGGCAGCAGAGGATCTAGTCTATGTTTGTGGTTACAACTTAACACAACTTAAC
Nanog-intron	GCTCCAGTAGCTGAGATGGGAGAATTTGAGATCAGCACAACTTAACACAACTTAAC
Nanog-intron	CCTGACAGTGGGTAGCACAAATCTAAAGCCCCACAACTTAACACAACTTAAC
Nanog-intron	ACCGTGACCGCATCTACACTGTAAACCTCTGATACAACTTAACACAACTTAAC
Nanog-intron	TCCAATCCCTTCTCCCTGCTCCCTCTTCATTAGAACAACTTAACACAACTTAAC
Nanog-intron	GCAGGATGAAGACAGGTTTGAGTTTGTAGTCTGCTCTACAACTTAACACAACTTAAC
Nanog-intron	CCCCTGGGTAACACCATTTTGCATAGATCTCCCTTTTACAACTTAACACAACTTAAC
Nanog-intron	GGGGATGGGTGTGGGAGGTGAAGTAGAAGATAAAGTAACAACTTAACACAACTTAAC
Nanog-intron	TGCAGAGTGACAGGACATTCGAACAAGCTAAGACATACAACTTAACACAACTTAAC
Nanog-intron	GATCAGGATGACACTGGGAAGCAAAGGCAGAGACAACTTAACACAACTTAAC
Nanog-intron	GGGATGGGAAAGGGACAGGACTAATGGACATAGATGACAACTTAACACAACTTAAC

## Sheet: S7_Tri-C_probes
Supplementary Table S7: Oligonucleotide sequences used for Tri-C (mm10).
pool1
chr	start	stop	fragment_start	fragment_stop	side_of_fragment	sequence	total_number_of_alignments	density_score	repeat_length	repeat_class	GC%	associations	name_of_viewpoint
chr12	3692094	3692194	.	.	.	ATCCGGAAGCTCGGCAACAGGGAGACATTAGAGCTGCCCTTCAGGAAGCACAAGTGAAGAGCCCTTTGCCTGATGTGACATGTCAGTTCATAATTAACTT	23	4.98	0	NA	48	.	Dnmt3a-116kb
chr6	122663538	122663638	.	.	.	CCACCACCACCACCTGTGACCGTGTTAGTGACTGAATTTACCTTCCATAGATTTGGAATTAACCGTACAGCTGGCATGGCAGTGTTGGGGCAGACAAGGA	30	6.42	0	NA	50	.	Dppa3-37kb
chr1	36017317	36017417	.	.	.	CCAAAAATGTGCCCTGTCTGGGGCCTCTGCCTGCCTTTCTCCAGACCCTCAGGGAGTCAAAGACAGGGTCTGGAGCCTCCCACCCTCTGTAGACAAAGAA	56	11.08	0	NA	56	.	Hs6st1
chr19	23088860	23088960	.	.	.	CAGCCATCAGGAGTATTCTGTAATGGCACATGGAAACCATGGCCCAACTCTTCTGCCTGGGCCTTCCAAGATTTCCTTCCTAATTTTTGTTGTGATTCTG	42	8.77	0	NA	46	.	Klf9-SE1
chr1	180888831	180888931	.	.	.	ATCACAAAAGTAGCCCCACCCTCCCCCTACTTGGGCAATCTGCCCACTGTAAAAGTTTCCTAATCCACATCTGCTTCCTTCTTTGGGCCGTGGCTAATTG	40	8.19	0	NA	50	.	Lefty1-2
chr1	13085832	13085932	.	.	.	AATATTAACCATGCATGCTCCATGTGGAATCCAAGACTGTTCCCCACTGTATGCGACGCTCTTTAATCTCTAGGCCTTTCTAGCCTGGGGATAGTAGATT	29	6.02	0	NA	45	.	Prdm14-42kb
chr8	89012368	89012468	.	.	.	CTGTAGATTCAGTAGGGTTCGATATCGGGGAAATACAATTTCAAATATTTCTAGTTGCACTCCATTCACCACCAATCCAGGAAAGAATGTGAGTCTAGGT	34	7.17	0	NA	40	.	Sall1-SE
chr3	34745993	34746093	.	.	.	AGAGGTTGGATTATGGGCATGCAATACCAGGTCCAGCTGTAAATTTTTTGGGGGCATGGGGGTGGGGCTAGAAAGTTGGTTCAACAAAAAAGAGATGGTA	51	10.71	0	NA	46	.	Sox2-SE
chr9	110947634	110947734	.	.	.	GACTGGAGGAGTGGAGAAGGGATTAGGAGGGCGACACCTTTTGTTTCTGTGTGGCTTATGTTTTCTACCAATGTAGACTAAAGGAATTATTTTATCCTGG	40	8.53	0	NA	43	.	Tdgf1-Lrrc2-SE
chr15	62010773	62010873	.	.	.	TACTGCCCCATTGAAAACATCTACAAGGCAATTCCTGTGTATACAGCTCAGGGAACAGTACAGAAGGGAGAACAAATAGATTCTAACAGCCGGAAGCCCA	53	10.59	0	NA	45	.	cMyc-2
chr7	3201403	3201503	.	.	.	CTTTATCGAGTCAGTTTAGACTGGACTGAACCGGGCCAAAGGAGCCGAGCACATCACACCTCCCCGCATTATTTCCTGGAACCTGGGCAATCTGAAGGCA	13	3.16	0	NA	53	.	mir290-SE
pool2
chr	start	stop	fragment_start	fragment_stop	side_of_fragment	sequence	total_number_of_alignments	density_score	repeat_length	repeat_class	GC%	associations	name_of_viewpoint
chr12	4356822	4356922		.	.	CCTGGTGTCTATGCTCCACCTCTGGGTCTAAGATGCACTGGTCCCCTATTCCTCATCTCTAGTTAACCCACAACACAGTCACCTTCCAGCTGGCACAGCT	18	4.16	0	NA	53	.	Dnmt3a-550kb
chr6	122764636	122764736	.	.	.	AGTCCGTTTCTTTCTTTTTAATACCCCCACCCCCGCCTCCTCCCGACAAGTCAACCAAAAACGTCAAGGGAACGTGAGGACCAAGGGAAGGAGCGGAACA	100	19.37	0	NA	53	.	Dppa3-139kb
chr3	129551891	129551991	.	.	.	GGACTCTTCCCCTCCCCCTCATTTTTCTTCTATTTAAAACTATCAAATCATTCTATCATAGTGTTATTTAATATGACAGTTGTATTGGTAAGCAAAGGTG	89	19.83	0	NA	34	.	Elovl6-SE1
chr2	152727207	152727307	.	.	.	CTGCGGGGCTTTGCTTAGGCTGTGGCCTGCCAGCCTCAGAGCCAGCCCTCCAGGGTCAGGCCAACTCCTACACCTCAGTCCTGGGAAAGGGCTAGGCCTG	60	12.08	0	NA	65	.	Id1-SE
chr4	55475438	55475538	.	.	.	TGTGTGGAGGTCATCCTTGCCTGTTCAATCCTGAGCAACCTTCCTGGCAAAGGATGGACTATAACCTGCTAACCTTGAATACATTATTATAAGGGAAAGC	49	9.71	0	NA	44	.	Klf4-distal-SE
chr1	180924849	180924949	.	.	.	TTGACCAATCAGCCAGGGGGAAGTGAATGTGGATTGGGGATTTTGCACAATGGGCTTGATTAGGTGTCAGGTGGGAGGGAGACTGCCCTTTGTCATGTAG	23	5.06	0	NA	51	.	Lefty1
chr18	65416352	65416452	.	.	.	CTTGGTTCCCCTTCTGCTGAGACCCACCCTGGGCTGTTACCCACAAAGGCATGTAAGAGCAGTATCTTACACTTTTGAAGACTGCGGGCTCCACCCTTCA	19	4.2	0	NA	53	.	Malt1
chr12	12928450	12928550	.	.	.	TCCCAGTCTGGCCTGGCGTGGGCCAATCACTCCTTTCCCTATCATTTGGCTGACCCTCAAAGAAGGCAGAGTTGGTTGACCTGCAGAAGGTGGCTGTACA	21	4.62	0	NA	55	.	Mycn-SE
chr7	13014574	13014674	.	.	.	CTAGGAAGGTTTCCCCACTTACTGGAATGTGACCTTACCCCCTGCTGTTTAAACCATCCTCCGCATCCTTAGTGTCTCTGATTCTCGCTAATCTAAAGTC	14	3.49	0	NA	47	.	Trim28-SE
chr3	96678830	96678930	.	.	.	TAGCAAGGCAGGCTAGGGGAGCCTCCCTCTCTGCTCTTGGAATTGGCTTTGGGTTAGGAAGCAGAGGAAGCAGGGCTTATTAGAGCTTCCTTTATCAGCT	80	15.98	0	NA	52	.	Txnip-distal-SE
chr15	61979283	61979383	.	.	.	AAAACAATCAAATATGCTTAATGCAATACAGGCAATGTAGGTTCTTGGGTATTGTGTTAAAAATATCTACTAATTTTTTTTCCTTGTCAGCTGCTTTAAT	66	13.44	0	NA	28	.	cMyc
chr1	12993219	12993319	.	.	.	CAGGACACAGGGGGTTCGTGACTTGTGTACTGTCAGTCCCAAGGGGCCATGGCATTCTGCCTTTCTTACCAGAAATAGCTTTGTCAATAGTGGTGGACTG	18	4.3	0	NA	51	.	Prdm14-134kb
